# Supplementary material for: Dickkopf-3 links HSF1 and YAP/TAZ signalling to control aggressive behaviours in cancer-associated fibroblasts
Source: Nat Commun. 2019 Jan 10;10:130. doi: 10.1038/s41467-018-07987-0 (PMC6328607; doi:10.1038/s41467-018-07987-0)
Supplement: Supplementary file 4 — Supplementary Data 1 [file 41467_2018_7987_MOESM4_ESM.xlsx]

## Sheet: ChEA 2016 dataset-DKK3
Ferrari et al
Supplementary Data 1
ChEA 2016 dataset for DKK3 from Enrich
Term	Overlap	P-value	Adjusted P-value	Old P-value	Old Adjusted P-value	Z-score	Combined Score	Genes
TRIM28_17542650_ChIP-ChIP_NTERA2_Human	1/3568	0.1784	0.189727	0.0724832	0.0770853	-82.8852	142.871	DKK3
TP53_16413492_ChIP-PET_HCT116_Human	1/449	0.02245	0.126556	0.0091391	0.0514298	-4.3452	16.4964	DKK3
IRF8_22096565_ChIP-ChIP_GC-B_Mouse	1/772	0.0386	0.126556	0.0156989	0.0514298	-3.07003	9.99142	DKK3
HSF1_23293686_ChIP-Seq_STHDH_STRIATAL_Mouse	1/1156	0.0578	0.126556	0.0234976	0.0514298	-3.39818	9.68742	DKK3
NFIB_24661679_ChIP-Seq_LUNG_Mouse	1/573	0.02865	0.126556	0.0116574	0.0514298	-2.51913	8.94947	DKK3
SOX2_18358816_ChIP-ChIP_MESCs_Mouse	1/785	0.03925	0.126556	0.015963	0.0514298	-2.62942	8.51356	DKK3
NR3C1_23031785_ChIP-Seq_PC12_Mouse	1/918	0.0459	0.126556	0.0186641	0.0514298	-2.36023	7.27254	DKK3
NKX2-5_21415370_ChIP-Seq_HL-1_Mouse	1/1507	0.07535	0.126556	0.0306261	0.0514298	-2.46769	6.38049	DKK3
NR3C1_21868756_ChIP-Seq_MCF10A_Human	1/1132	0.0566	0.126556	0.0230102	0.0514298	-2.02792	5.82368	DKK3
ZFP42_18358816_ChIP-ChIP_MESCs_Mouse	1/1480	0.074	0.126556	0.0300778	0.0514298	-2.04987	5.33722	DKK3
CTCF_18555785_ChIP-Seq_MESCs_Mouse	1/1568	0.0784	0.126556	0.031865	0.0514298	-1.99723	5.0848	DKK3
GATA4_21415370_ChIP-Seq_HL-1_Mouse	1/2039	0.10195	0.126556	0.0414306	0.0514298	-1.94413	4.43899	DKK3
SOX9_24532713_ChIP-Seq_HFSC_Mouse	1/1384	0.0692	0.126556	0.0281281	0.0514298	-1.60327	4.28194	DKK3
SMAD2_18955504_ChIP-ChIP_HaCaT_Human	1/1936	0.0968	0.126556	0.0393387	0.0514298	-1.74831	4.08248	DKK3
SMAD3_18955504_ChIP-ChIP_HaCaT_Human	1/1936	0.0968	0.126556	0.0393387	0.0514298	-1.74228	4.0684	DKK3
PRDM14_21183938_ChIP-Seq_MESCs_Mouse	1/1944	0.0972	0.126556	0.0395012	0.0514298	-1.51173	3.52383	DKK3
MYB_26560356_Chip-Seq_TH2_Human	1/2000	0.1	0.126556	0.0406385	0.0514298	-1.49503	3.44244	DKK3
FOXA1_21572438_ChIP-Seq_LNCaP_Human	1/2000	0.1	0.126556	0.0406385	0.0514298	-1.48153	3.41135	DKK3
OCT4_19829295_ChIP-Seq_ESCs_Human	1/2000	0.1	0.126556	0.0406385	0.0514298	-1.47102	3.38715	DKK3
JUND_26020271_ChIP-Seq_SMOOTH_MUSCLE_Human	1/2000	0.1	0.126556	0.0406385	0.0514298	-1.43781	3.31068	DKK3
P63_26484246_Chip-Seq_KERATINOCYTES_Human	1/2000	0.1	0.126556	0.0406385	0.0514298	-1.4346	3.3033	DKK3
NFYB_21822215_ChIP-Seq_K562_Human	1/2000	0.1	0.126556	0.0406385	0.0514298	-1.42015	3.27001	DKK3
CBP_21632823_ChIP-Seq_H3396_Human	1/2000	0.1	0.126556	0.0406385	0.0514298	-1.41853	3.26629	DKK3
UBF1/2_26484160_Chip-Seq_HMEC-DERIVED_Human	1/2000	0.1	0.126556	0.0406385	0.0514298	-1.41087	3.24865	DKK3
CEBPB_22108803_ChIP-Seq_LS180_Human	1/2000	0.1	0.126556	0.0406385	0.0514298	-1.40343	3.23151	DKK3
JUN_26020271_ChIP-Seq_SMOOTH_MUSCLE_Human	1/2000	0.1	0.126556	0.0406385	0.0514298	-1.39646	3.21546	DKK3
FOXH1_21741376_ChIP-Seq_ESCs_Human	1/2000	0.1	0.126556	0.0406385	0.0514298	-1.38744	3.19471	DKK3
MYC_19829295_ChIP-Seq_ESCs_Human	1/2000	0.1	0.126556	0.0406385	0.0514298	-1.3841	3.18701	DKK3
TBL1_22424771_ChIP-Seq_293T_Human	1/2000	0.1	0.126556	0.0406385	0.0514298	-1.37188	3.15887	DKK3
POU3F1_26484290_ChIP-Seq_ESCss_Mouse	1/2000	0.1	0.126556	0.0406385	0.0514298	-1.36267	3.13766	DKK3
TCF21_26020271_ChIP-Seq_SMOOTH_MUSCLE_Human	1/2000	0.1	0.126556	0.0406385	0.0514298	-1.36124	3.13438	DKK3
OLIG2_23332759_ChIP-Seq_OLIGODENDROCYTES_Mouse	1/2040	0.102	0.126556	0.0414509	0.0514298	-1.36681	3.12012	DKK3
CTCF_27219007_Chip-Seq_Bcells_Human	1/2000	0.1	0.126556	0.0406385	0.0514298	-1.35188	3.11282	DKK3
TCF12/HEB_22897851_ChIP-Seq_JUKARTE6-1_Human	1/2000	0.1	0.126556	0.0406385	0.0514298	-1.34977	3.10796	DKK3
SA1_27219007_Chip-Seq_ERYTHROID_Human	1/2000	0.1	0.126556	0.0406385	0.0514298	-1.3467	3.1009	DKK3
GATA6_21074721_ChIP-Seq_CACO-2_Mouse	1/2000	0.1	0.126556	0.0406385	0.0514298	-1.33076	3.06418	DKK3
E2F1_20622854_ChIP-Seq_HELA_Human	1/2000	0.1	0.126556	0.0406385	0.0514298	-1.32867	3.05937	DKK3
SOX2_21211035_ChIP-Seq_LN229_Human	1/2000	0.1	0.126556	0.0406385	0.0514298	-1.32529	3.05158	DKK3
SOX2_22085726_ChIP-Seq_NPCs_Mouse	1/2000	0.1	0.126556	0.0406385	0.0514298	-1.31986	3.03909	DKK3
TAL1_22897851_ChIP-Seq_JUKARTE6-1_Human	1/2000	0.1	0.126556	0.0406385	0.0514298	-1.3161	3.03043	DKK3
CTCF_20526341_ChIP-Seq_ESCs_Human	1/2000	0.1	0.126556	0.0406385	0.0514298	-1.30039	2.99425	DKK3
PHF8_20622853_ChIP-Seq_HELA_Human	1/2000	0.1	0.126556	0.0406385	0.0514298	-1.30012	2.99363	DKK3
ESET_19884257_ChIP-Seq_ESCs_Mouse	1/2000	0.1	0.126556	0.0406385	0.0514298	-1.27963	2.94646	DKK3
KDM2B_26808549_Chip-Seq_JURKAT_Human	1/2000	0.1	0.126556	0.0406385	0.0514298	-1.2744	2.93442	DKK3
FLI1_21867929_ChIP-Seq_CD8_Mouse	1/2000	0.1	0.126556	0.0406385	0.0514298	-1.27147	2.92767	DKK3
MYC_27129775_Chip-Seq_CORNEA_Mouse	1/2000	0.1	0.126556	0.0406385	0.0514298	-1.27072	2.92595	DKK3
GATA3_21878914_ChIP-Seq_MCF-7_Human	1/2000	0.1	0.126556	0.0406385	0.0514298	-1.26953	2.92319	DKK3
MEIS1_26253404_ChIP-Seq_OPTIC_CUPS_Mouse	1/2000	0.1	0.126556	0.0406385	0.0514298	-1.25384	2.88707	DKK3
LXR_22158963_ChIP-Seq_LIVER_Mouse	1/2000	0.1	0.126556	0.0406385	0.0514298	-1.23605	2.84611	DKK3
CDX2_22108803_ChIP-Seq_LS180_Human	1/2000	0.1	0.126556	0.0406385	0.0514298	-1.23225	2.83736	DKK3
RUNX2_24764292_ChIP-Seq_MC3T3_Mouse	1/2000	0.1	0.126556	0.0406385	0.0514298	-1.23026	2.83278	DKK3
CEBPB_21427703_ChIP-Seq_3T3-L1_Mouse	1/2000	0.1	0.126556	0.0406385	0.0514298	-1.21408	2.79553	DKK3
SMC3_22415368_ChIP-Seq_MEFs_Mouse	1/2000	0.1	0.126556	0.0406385	0.0514298	-1.21016	2.7865	DKK3
ATF3_23680149_ChIP-Seq_GBM1-GSC_Human	1/2189	0.10945	0.13333	0.0444769	0.054181	-1.2489	2.76293	DKK3
SOX2_27498859_Chip-Seq_STOMACH_Mouse	1/2000	0.1	0.126556	0.0406385	0.0514298	-1.19603	2.75396	DKK3
RXR_22158963_ChIP-Seq_LIVER_Mouse	1/2000	0.1	0.126556	0.0406385	0.0514298	-1.13552	2.61463	DKK3
SETDB1_19884257_ChIP-Seq_MESCs_Mouse	1/2353	0.11765	0.13829	0.0478076	0.0561949	-1.11904	2.39478	DKK3
BRD4_25478319_ChIP-Seq_HGPS_Human	1/2326	0.1163	0.13829	0.0472593	0.0561949	-1.03181	2.22002	DKK3
GATA1_21571218_ChIP-Seq_MEGAKARYOCYTES_Human	1/2601	0.13005	0.15023	0.0528443	0.0610443	-1.06102	2.1643	DKK3
AR_19668381_ChIP-Seq_PC3_Human	1/3519	0.17595	0.189727	0.071488	0.0770853	-1.02138	1.7747	DKK3
FOXA2_19822575_ChIP-Seq_HepG2_Human	1/2968	0.1484	0.168522	0.0602977	0.0684737	-0.824434	1.57289	DKK3
STAT3_23295773_ChIP-Seq_U87_Human	1/3165	0.15825	0.176712	0.0642986	0.0718001	-0.842989	1.55412	DKK3
PPARG_20887899_ChIP-Seq_3T3-L1_Mouse	1/3565	0.17825	0.189727	0.0724223	0.0770853	-0.627121	1.08151	DKK3
EGR1_20690147_ChIP-Seq_ERYTHROLEUKEMIA_Human	1/6207	0.31035	0.31035	0.126079	0.126079	-0.298452	0.349205	DKK3
MITF_21258399_ChIP-Seq_MELANOMA_Human	1/5578	0.2789	0.291973	0.113304	0.118616	-0.0623315	0.0795912	DKK3
FLI1_21571218_ChIP-Seq_MEGAKARYOCYTES_Human	1/5834	0.2917	0.300675	0.118504	0.12215	-0.0514379	0.063373	DKK3
HNF4A_19822575_ChIP-Seq_HepG2_Human	1/6083	0.30415	0.308758	0.123561	0.125433	0.151956	-0.180863	DKK3
