# Supplementary material for: Dickkopf-3 links HSF1 and YAP/TAZ signalling to control aggressive behaviours in cancer-associated fibroblasts
Source: Nat Commun. 2019 Jan 10;10:130. doi: 10.1038/s41467-018-07987-0 (PMC6328607; doi:10.1038/s41467-018-07987-0)
Supplement: Supplementary file 5 — Supplementary Data 2 [file 41467_2018_7987_MOESM5_ESM.xlsx]

## Sheet: Gene-Sets
Ferrari et al
Supplementary Data 2
Gene sets
GENE-SET	DESCRIPTION	GENES…
CHEMOKINES	NA	CCL1	CCL11	CCL12	CCL13	CCL14	CCL15	CCL16	CCL17	CCL18	CCL19	CCL2	CCL20	CCL21	CCL22	CCL23	CCL24	CCL25	CCL26	CCL27	CCL28	CCL3	CCL4	CCL5	CCL6	CCL7	CCL8	CCL10	CCR1	CCR10	CCR2	CCR2B	CCR3	CCR4	CCR5	CCR6	CCR7	CCR8	CCR9	CX3CL1	CX3CR1	CXCL1	CXCL10	CXCL11	CXCL12	CXCL13	CXCL14	CXCL15	CXCL16
SRFMALA	piccolo nature 2011	2310014H01RIK	3110003A17RIK	6430527G18RIK	ACTA1	ACTA2	ACTG1	AGPAT4	AKAP2	ANKRD1	ARC	ARL4D	ARPC5	B3GNT5	BAG2	BOK	BTG2	C130039O16RIK	CAMK2G	CBX8	CNN1	CNN2	COQ10B	CSRP1	CSTF3	CTDP1	CTGF	CTTNBP2NL	CYR61	D4BWG0951E	DCUN1D3	DDIT3	DNAJB4	DSTN	EHBP1L1	EIF1	ELOVL5	EMD	ENPP3	EREG	ERRFI1	F3	FAM126B	FERMT2	FHL1	FHL2	FOSL1	FOXS1	FST
SRFMALB	piccolo nature 2011	ACTA2	ADM	ADORA2B	BTG2	CDC42EP3	ELL2	EREG	ERRFI1	F3	FOSL1	HK2	ID3	IL6	JUNB	KLF10	LIF	MAT2A	PDLIM5	PHLDA1	ROBO3	SNAI1	SRF	TMEM47	TRIB1	USP53	VCL	ZYX
TGFB	piccolo nature 2011	ACTN1	ADCY2	ADRB2	AGPAT6	ANIA4	ANK	APLP2	APLRA1	ARG1	ARHGAP22	ARID3A	ARID5A	ASS	ATF3	BAG3	BGN	BHLHB2	BIRC3	BMP1	BMP6	BMP7	CAMK2N1	CAPN2	CAPN3	CASP3	CCRN4L	CD151	CD47	CHIC2	CHSY1	CLDN4	COL7A1	COTL1	CRABP2	CREB3L1	CRLF1	CRYBA4	CRYBB1	CTGF	CTTNBP2NL	CTXN	CXCR4	CYP11A1	CYP26B1	CYR61	DAPK2	DCAMKL1	DGKA
YAPTAZ	piccolo nature 2011	AGFG2	AMOTL2	ANKRD1	ANLN	ARHGAP29	ASAP1	AXL	BICC1	BIRC5	CCRN4L	CDC20	CDK6	CDKN2C	CENPF	COL4A3	CRIM1	CTGF	CYR61	DAB2	DDAH1	DUSP1	DUT	ECT2	EMP2	ETV5	FGF2	FLNA	FSCN1	FSTL1	GADD45B	GAS2L3	GAS6	GGH	GKAP1	GLIS2	GLS	HEXB	HMMR	ITGB2	ITGB5	LHFP	MACF1	MARCKS	MDFIC	MSRB3	MYO1C	NDRG1	PDLIM2
NOTCH_UP	FROM_NETPATH	BCL2L1	BIRC3	CCND1	CFLAR	CR2	CSF1R	DLL4	EFNB2	GATA3	HES1	HES5	HEY1	HEY2	HEYL	HIF1A	MGC61598	PTCRA	SPI1
NOTCH_DN	FROM_NETPATH	CDKN1A	HES5	IGHM	MYC	PSEN1
WNT_UP	FROM_NETPATH	APOE	ARHGAP4	AXIN2	CCND1	CDC25B	COL8A1	CREM	CYBB	CYP1A1	DKK1	DUSP1	DUSP6	ELN	ENC1	FOS	GJA1	GPNMB	HES1	IFI30	ITGB7	KLF10	KLF5	LILRB1	LMO2	MMP1	MYC	NOS3	PEPD	PLCG2	RBP1	SIAH2	TEK	TSHR	UBE2I	WISP1
WNT_DN	FROM_NETPATH	AXIN2	CXCL1	FZD4	IL1B	IL32	MAP4K2	MMP7	PDCL	TCF4	TNFRSF4
WNT_TARGET_GENES	FROM_WNT_WEBSITE-STANFORD	ABCB1	AXIN2	BIRC5	BMP4	BTRC	CCND1	CD44	CDKN2A	CDX1	CDX4	CLDN1	CTLA4	CYR61	DKK1	DLL1	EDA	EDN1	EFNB1	EGFR	ENPP2	ETV2	FGF18	FGF20	FGF4	FGF9	FN	FOSL1	FOXN1	FST	FZD2	FZD7	GADD45G	GAS1	GAST	GBX2	GCG	GJA1	GREM1	HNF1A	ID2	IGF	IL6	IL8	IRX3	ISL1	ISLR	JAG1	JUN
BIOCARTA_WNT_PATHWAY	>WNT_SIGNALING_PATHWAY	APC	AXIN1	BTRC	CCND1	CREBBP	CSNK1A1	CSNK1D	CSNK2A1	CTBP1	CTNNB1	DVL1	FRAT1	FZD1	GSK3B	HDAC1	LEF1	MAP3K7	MYC	NLK	PPARD	PPP2CA	SMAD4	TAB1	TLE1	WIF1	WNT1
HOSHIDA_LIVER_CANCER_SUBCLASS_S1	> GENES FROM 'SUBTYPE S1' SIGNATURE OF HEPATOCELLULAR CARCINOMA (HCC): ABERRANT ACTIVATION OF THE WNT SIGNALING PATHWAY.	ACP5	ACTA2	ADAM15	ADAM8	ADAM9	AEBP1	AIF1	AKT3	ALDOA	ALOX5AP	ANXA1	ANXA4	ANXA5	AP2S1	AQP1	ARF5	ARHGDIB	ARPC1B	ARPC2	ASAH1	ATP1B3	ATP6AP1	ATP6V0B	ATP6V1B2	ATP6V1F	BCL2A1	BLVRA	C1QB	C3AR1	CAPZA1	CBFB	CCL3	CCL5	CCND2	CCR7	CD151	CD37	CD3D	CD47	CD48	CD53	CD74	CD8A	CDC20	CDC25B	CDH11	CDK2AP1	CELF2
KEGG_WNT_SIGNALING_PATHWAY	>WNT_SIGNALING_PATHWAY	APC	APC2	AXIN1	AXIN2	BTRC	CACYBP	CAMK2A	CAMK2B	CAMK2D	CAMK2G	CCND1	CCND2	CCND3	CER1	CHD8	CHP	CHP2	CREBBP	CSNK1A1	CSNK1A1L	CSNK1E	CSNK2A1	CSNK2A2	CSNK2B	CTBP1	CTBP2	CTNNB1	CTNNBIP1	CUL1	CXXC4	DAAM1	DAAM2	DKK1	DKK2	DKK4	DVL1	DVL2	DVL3	EP300	FBXW11	FOSL1	FRAT1	FRAT2	FZD1	FZD10	FZD2	FZD3	FZD4
REACTOME_SIGNALING_BY_WNT	>GENES INVOLVED IN SIGNALING BY WNT	APC	AXIN1	BTRC	CSNK1A1	CTNNB1	CUL1	GSK3B	PPP2CA	PPP2CB	PPP2R1A	PPP2R1B	PPP2R5A	PPP2R5B	PPP2R5C	PPP2R5D	PSMA1	PSMA2	PSMA3	PSMA4	PSMA5	PSMA6	PSMA7	PSMB1	PSMB10	PSMB2	PSMB3	PSMB4	PSMB5	PSMB6	PSMB7	PSMB8	PSMB9	PSMC1	PSMC2	PSMC3	PSMC4	PSMC5	PSMC6	PSMD1	PSMD10	PSMD11	PSMD12	PSMD13	PSMD14	PSMD2	PSMD3	PSMD4	PSMD5
WILLERT_WNT_SIGNALING	> GENES UP-REGULATED IN NCCIT CELL LINE (EMBRYONIC TERATOCARCINOMA) AFTER STIMULATION WITH WNT3A [GENE ID=89780].	CCND1	CITED2	CSTF1	EDNRB	GJA1	GSTM3	GYPC	ID2	ID2B	ING1	MSX2	NCOA3	NSMAF	RPL27A	SLC2A1	SNRPA1	SRP19	TLE1	TNFRSF11B	UBE2D2
KEGG_NOTCH_SIGNALING_PATHWAY	> NOTCH SIGNALING PATHWAY	ADAM17	APH1A	CIR1	CREBBP	CTBP1	CTBP2	DLL1	DLL3	DLL4	DTX1	DTX2	DTX3	DTX3L	DTX4	DVL1	DVL2	DVL3	EP300	HDAC1	HDAC2	HES1	HES5	JAG1	JAG2	KAT2A	KAT2B	LFNG	MAML1	MAML2	MAML3	MFNG	NCOR2	NCSTN	NOTCH1	NOTCH2	NOTCH3	NOTCH4	NUMB	NUMBL	PSEN1	PSEN2	PSENEN	PTCRA	RBPJ	RBPJL	RFNG	SNW1
NGUYEN_NOTCH1_TARGETS_DN	> GENES DOWN-REGULATED IN PRIMARY KERATINOCYTES BY EXPRESSION OF CONSTANTLY ACTIVE NOTCH1 [GENE ID=4851].	APEX1	ASS1	BET1	BRD2	CCNI	COL7A1	CYR61	DAXX	DYNC1H1	EPHA4	ERCC5	EXT1	F3	FNDC3A	GARS	GTF2I	HERPUD1	HPCAL1	HTRA2	HUWE1	IGF1R	IL1R1	ITGA2	KLF10	KLF4	KLF5	LAMA5	LIMK2	MARCKS	MTHFD2	MYC	MYO1E	NET1	NOP2	PBX3	PCDH7	PDE6A	PNN	PPIF	PPP2R1B	PSME4	PTPN13	REV3L	RGS2	RING1	RPE	SERPINH1	SLC12A2
NGUYEN_NOTCH1_TARGETS_UP	> GENES UP-REGULATED IN PRIMARY KERATINOCYTES BY EXPRESSION OF CONSTANTLY ACTIVE NOTCH1 [GENE ID=4851].	ABCC8	ANXA6	ARL6IP5	CANX	CNTN1	COL18A1	F2R	HDAC1	HMGCR	ITGAV	LAMB2	PCF11	PHB2	PTHLH	RBP1	SEC62	SFPQ	SLC12A3	SLC4A3	STAT5A	TAGLN
NOTCH_SIGNALING_PATHWAY	> GENES ANNOTATED BY THE GO TERM GO:0007219. THE SERIES OF MOLECULAR SIGNALS INITIATED BY BINDING OF AN EXTRACELLULAR LIGAND TO A NOTCH RECEPTOR ON THE SURFACE OF THE TARGET CELL.	TP63	ADAM10	APH1A	DTX1	MAML1	MAML2	MAML3	NCSTN	NOTCH1	PSEN1	PSEN2	PSENEN
REACTOME_NOTCH_HLH_TRANSCRIPTION_PATHWAY	> GENES INVOLVED IN NOTCH-HLH TRANSCRIPTION PATHWAY	CREBBP	KAT2A	KAT2B	MAML1	MAML2	MAML3	MAMLD1	NOTCH1	NOTCH2	NOTCH3	NOTCH4	RBPJ	SNW1
REACTOME_SIGNALING_BY_NOTCH	> GENES INVOLVED IN SIGNALING BY NOTCH	ADAM10	APH1A	APH1B	DLL1	DLL4	FURIN	JAG1	JAG2	NCSTN	NOTCH1	NOTCH2	NOTCH3	NOTCH4	PSEN1	PSEN2	PSENEN
WNT3A_UP_HLF	FROM PAPER	AHRR	APCDD1	AXIN2	BDNF	CABLES	CALD1	CPEB2	DKK1	DUSP5	E2F3	EDNRA	EFNB2	ETV1	F2RL1	FZD1	GABBR2	GPR125	GREM1	GREM2	HHIP	HMGA2	HOXB3	HOXB4	HOXB6	HOXB8	ILO16	IRF2BP2	KLF6	LIF	LRP1	LRRC8C	MMD	MYOCD	NBL1	NKD2	NR2F1	OSR1	OSR2	PAG1	PCDH7	PELI1	PHF20L1	PLXNC1	PPAP2A	PRDM1	PRDM6	PTGS1	SEMA3C
WNT3A_DN_HLF	FROM PAPER	ADM	EDG1	FGF7	FGF9	FST	GDF5	GPRC5A	HGF	ILR6	MN1	PPP1R3C	SGK
HEDGEHOG_UP	FROM NETPATH	GLI1	PTCH	SOX9
TNFA_NFKB_UP	FROM NETPATH	ABCA7	ANGPT1	ATP5J	BCL2A1	BIRC3	CCL11	CCL2	CCL4	CCL5	CCR1	CD14	CD40LG	CD44	CD58	CD69	CD83	CFLAR	CMKLR1	CMKOR1	CRABP2	CRHR1	CSF2	CSF2RB	CSF3	CX3CL1	CXCL1	CXCL10	CXCL11	CXCL2	CXCL3	DBT	DDR1	DEFB103A	DEFB4	EFNA1	EPHA1	ERBB3	ETS1	FGF3	FLT4	FNBP1	FOLH1	FOXF1	GMFB	HAS1	HBEGF	HGF	ICAM1
TNFA_NFKB_DN	FROM NETPATH	ABCG1	APOA1	CCDC3	CXCR2	FLI1	GPX1	NME2	NOTCH1
EGFR1_UP	FROM NETPATH	ACOT7	ADSL	ADSS	AMD1	ANXA1	AR	AREG	ARHGAP1	BUB1B	C20ORF24	CA2	CAD	CAV1	CAV2	CCNC	CCND1	CDC42	CDK9	CDKN1A	CLDN4	CORO1A	COTL1	CYCS	DDX21	DUSP1	DUSP4	DUSP6	E2F1	EHD1	EMP1	EREG	ESR1	FASLG	FKBP4	GADD45A	GJB2	HAS2	HBEGF	HGF	HMGB3	HNRPAB	HPCAL1	HPRT1	IER3	IL4R	ITGA2	ITGA3	ITGB5
EGFR1_DN	FROM NETPATH	ABI2	ARID5B	ATP6V1B1	BCL6	BTG1	CDC16	CDK4	CDK5	CDO1	CLK1	CROP	CRYAB	CRYBA4	CSF1	CTSH	CYP1A2	CYP3A	EGFR	ESPL1	FGF7	GABRE	GRB2	GRN	HGFL	HSD11B2	HSPB1	ID3	IGBP1	IGFBP3	LIPF	LRP1	MME	NINJ1	OSIL	PBXIP1	PDE7A	PIK3C2G	PPAP2B	RAF1	REPIN1	SELENBP1	SLC16A7	SQSTM1	TIMP3	TXNIP	VEGF	YPEL5	ZFP36L1
IL1_UP	FROM NETPATH	ACPP	AKR1B1	AMPD3	BIRC3	BMP2	C1R	C3	CCL11	CCL13	CCL2	CCL20	CCL4	CCL5	CCL7	CCL8	CHI3L1	CHI3L2	CSF2	CSF3	CXCL1	CXCL2	CXCL3	CXCL5	CXCL6	DCN	DUSP6	FOSL1	HBEGF	HLA-B	HSD11B1	ICAM1	ID1	IFNG	IL15RA	IL1A	IL1B	IL1R2	IL1RN	IL6	IL8	INHBA	JMJD3	JUN	LCP1	LIF	LOX	MMP1	MMP10
IL1_DN	FROM NETPATH	A2M	ALDH1A1	ALDH3A2	ANXA9	ATF2	BMP4	CAT	CFH	COL1A2	COL2A1	COMP	DLX5	FABP5	FGF2	FGFR2	FOS	GDF10	GDF5	GNRHR	GREM1	HAPLN1	HSD3B1	KLK6	MATN2	MATN3	MMP11	NR2F2	PLXDC2	PPARBP	PPARG	PRKDC	SCIN	SMAD3	SPP1	STMN2
IL2_UP	FROM NETPATH	ABCB1	ABCE1	ACAA2	ACSL1	ACTB	ADAM19	ADAM5P	ADAM8	ADD2	ADD3	ADRA1B	ADRA1D	AHR	AIF1	AKT3	ALDH3A1	ANK2	AOAH	AP3M2	APBB2	APOBEC3G	ARAP2	ARF6	ARHGDIA	ASNS	ATF4	ATF5	ATIC	ATP1B1	ATP6AP2	B4GALT5	BAG1	BAG2	BCAP29	BCL2	BCL2	BCL2L1	BCL2L1	BHLHB2	BLM	BOP1	BPGM	BRWD1	BTG3	BYSL	C6ORF105	C7ORF23	CACNA1C
IL2_DN	FROM NETPATH	ABLIM1	ACP5	ACTN1	ADA	ADSL	AHNAK	ANG	APOBEC3B	APP	AQP3	ARHGEF18	ARHGEF7	ARL6IP	ARRB2	ATRX	ATXN7	BBC3	BCKDHB	BCL6	BIRC3	BLR1	BLVRB	BMF	BNIP3L	BRD3	BRD8	BTG1	BTN3A1	BTN3A2	BTN3A3	C1ORF38	CAMK2N1	CAMK4	CASK	CCL5	CCNE1	CCNG2	CCR7	CD2	CD27	CD5	CD52	CD6	CD68	CD70	CDC25B	CDIPT	CDKN1B
IL3_UP	FROM NETPATH	BCL2	CD69	CD86	CSF2RA	CSF2RB	CYSLTR1	CYSLTR2	ENPP3	FCER2	IL1B	IL3RA	IL8	KIT	MATK	TGFA	TGFB1	TNF
IL3_DN	FROM NETPATH	IL5RA	CCR3	FOS
IL4_UP	FROM NETPATH	ABCD3	ABHD8	ACTN1	AGC1	AICDA	AIM1	ALDH1A2	ALOX15	ANXA1	ARG1	ARHGAP25	ARID5B	ARL4C	ATXN1	BCL2L11	BMP2	BMP4	C13ORF7	C19ORF6	C1ORF106	CA2	CART1	CASP2	CASP3	CCL2	CCL22	CCL23	CCL26	CCPG1	CD1C	CD86	CD8B1	CDC25A	CDC45L	CEBPB	CH25H	CHST10	CITED2	CLCN4	COBLL1	COVA1	CPM	CPT2	CREM	CSF2RB	CSPG2	CTSC	CTSL
IL4_DN	FROM NETPATH	ALOX5	ALOX5AP	AMN	BCL6	C1ORF105	CAV3	CCDC71	CCL2	CCL20	CD9	CDKN1A	CHI3L1	CHST10	CHST2	CLDN18	CLEC2B	CLTB	CXCL2	CYP2A6	CYSLTR2	DDIT4	DST	EGFR	FCER1G	G1P3	GADD45B	GAS1	GBP2	GEM	GJA4	GZMA	HLA-DQB1	HOXB6	ID3	IFI16	IL18	IL6	IL7R	IL8	ITGA2	ITPKB	KCNN2	KIT	KLF15	KLHL18	LAMA3	LGALS2	LITAF
IL5_UP	FROM NETPATH	ANXA3	ATF4	BAT2	BCL2	BIRC3	C3	CASP4	CCL1	CCL13	CCL19	CCL2	CCL3	CCND3	CCNH	CCR1	CD24	CD44	CD55	CD69	CEACAM1	CFHR2	CHUK	CLEC1B	CREB1	CXCL1	CXCL2	CXCL6	CYP1A2	DMD	DUSP4	DUSP5	DUSP6	EBI3	EGOT	EGR1	EGR2	EGR3	ENO1	FADD	FEZ1	FOS	FOSL2	GADD45A	GK	HAS2	HBEGF	HEY1	HIF1A
IL5_DN	FROM NETPATH	CEBPE	FUCA1	HEXA	ID2	IL5RA	P2RY2	RGS2	ZFP36L2
IL7_UP	FROM NETPATH	BRAF	CASP10	CCL16	CCL17	CCL19	CCL22	CD19	CDKN2D	CXCL1	CXCL2	CXCL3	CXCL5	FASTK	FCER2	GSTA2	IL2	IL24	IL3	IL8	JUN	LITAF	PCTK3	PPBP	RBBP4	TRAF3	UBC
IL6_UP	FROM NETPATH	ABCC1	ABCC3	ABCC4	ABCC5	DCN	ICAM1	LY96	MUC5AC	MUC5B	SERPINA1	SLC38A1	SLC38A2	TIMP1
IL9_UP	FROM NETPATH	BCL3	CCL11	CCL2	CCL3	CCL7	CDKN2D	CISH	CITED2	FCER1A	GZMA	GZMB	IL13	IL22	IL5RA	JUNB	LCN2	MRAS	MUC2	MUC5AC	MYC	PIM1	SCIN	SELL	SOCS2	SOCS3
RANKL_UP	FROM NETPATH	ACP5	ADAM10	ADAM9	ADORA1	AKAP5	BAG3	BAK1	BCL2	BMP2	C10ORF58	CALCR	CALM1	CASP10	CCL2	CCL3	CCL5	CCND2	CCR2	CCR4	CD44	CD80	CD86	CDH5	CDK4	CDK7	CIDEB	CSF2RA	CSF3R	CTSK	DLG1	EGR1	FUBP1	GABPA	GABPB2	HLA-C	ICAM1	IL5	IL6	ILF3	ITGA3	ITGAL	JUN	KCNA2	LHX1	LTA	NFATC1	PCTK1	PYCARD
RANKL_DN	FROM NETPATH	CCNA1	CDC27	CDC42	CDK1	DTX1	ESR1	HRMT1L3	MGP	MKI67	MYL6	OAZ1	RELB	RPL17	SNCA	TXNIP	XRCC1
PDGF	IN MEFS	2300006M17RIK	AA407809	AA960558	ARID4B	ARID5B	AXUD1	BTEB1	CDH1	EPHA2	GOT1	GPD2	JADE1	KLF2	LMNA	MCL1	MLL5	MYO1E	MZF6D	SCHIP1	SGLP1	SIC2A2	TIPARP	TXNIP	ZFP216
HYPOXIA	NUC AC RES	ADM	ALDH4A1	ALDOA	ARHGEF1	ASPH	BNIP3	BTAF1	CA9	CCNB1	CITED2	CP	EDN1	EGLN1	EGLN3	ENO1	EPRS	ETS1	EVI1	FN1	GLCCI1	GRK6	HSP90B1	IVNS1ABP	MET	MXD1	MYLK	NAMPT	NDRG1	NOS2A	NOS3	NR4A1	P4HA1	P4HA2	PDGFA	PFKL	PGAM1	PGK1	PH4	PLOD1	PTPLAD1	RARA	RBPJ	RNF165	RRAGD	RSBN1	SERPINE1	SLC31A1	SLC7A6
HYPOXIA2_UP	NA	ADM	ANGPTL4	BNIP3L	ERO1L	FAM13A1	GYS1	HIG2	LDHA	LOX	MXI1	NDRG1	P4HA2	PFKP	PGK1	PGK1	RNASE4	SLC2A1	SLC2A3
HYPOXIA2_DN	NA	CCND1	CCRK	CDC25	CXCL1	CXCL3	CYP1B1	E2F3	PCNA
IGF1	NA	AAAS	ABCC1	ACIN1	ACTB	ADCY6	AKR1B10	AKR1C1	AKT1S1	ANKRD11	ANKRD52	AOF1	APH1A	APLP1	APLP2	APOBEC3B	ARHGEF1	ARID1A	ARL6IP	ARS2	ASCC2	ASPM	ATG9A	ATP2A2	ATP2B4	ATRN	ATXN7L3	AYTL2	B4GALT2	BAG3	BAI2	BAT3	BCAR3	BIRC5	BRRN1	BUB1	BUB1B	C13ORF8	C14ORF65	C1D	C1ORF60	C22ORF5	C9ORF48	C9ORF74	CALM3	CALSP1	CASC5	CBS	CCNB1
CHANG_CORE_SERUM_RESPONSE_DN	> DOWN-REGULATED GENES IN THE CANONICAL GENE EXPRESSION SIGNATURE OF THE FIBROBLAST CORE SERUM RESPONSE (CSR) DEFINED BY THE STANFORD GROUP.	ACCS	BDH2	C10ORF10	C17ORF58	CALCOCO1	CDKN1C	CFB	CST3	CTSF	DPYSL2	DUSP22	FCGRT	FDPS	GABBR1	GATM	KLKB1	LDLR	MFGE8	NYNRIN	PIK3IP1	PNRC1	PTPRU	RAB11FIP2	RARRES3	RNF146	SLC22A17	SNX18	SQLE	SUMF1	VAMP4	ZBTB47	ZNF219
CHANG_CORE_SERUM_RESPONSE_UP	> UP-REGULATED GENES IN THE CANONICAL GENE EXPRESSION SIGNATURE OF THE FIBROBLAST CORE SERUM RESPONSE (CSR) DEFINED BY THE STANFORD GROUP.	AIMP2	ALKBH7	BRCA2	C11ORF24	C13ORF1	C19ORF48	CBX1	CCT5	CDCA4	CDK2	CEP78	CKLF	COPS6	COTL1	DBNDD1	DCK	EBNA1BP2	EIF4G1	F3	FAM89B	FARSA	FLNC	GGH	GLRX3	GNG11	H2AFZ	HAS2	HMGN2	ID2	ID3	IFRD2	IMP4	JUNB	LSM3	LYAR	MAGOHB	MCM3	MCTS1	MFSD11	MRPL12	MRPS16	MT3	MYBL2	NUDT15	NUP35	PDIA4	PGM2	PLK4
CHANG_CYCLING_GENES	> FIBROBLAST SERUM RESPONSE GENES SHOWING PERIODIC EXPRESSION DURING THE CELL CYCLE; EXCLUDED FROM THE CORE SERUM RESPONSE SIGNATURE.	ANLN	ARL4A	ASF1B	AURKA	C11ORF82	C13ORF37	CCNB2	CCNF	CDC25C	CDK1	CDKN3	CENPA	CENPM	CENPQ	CKS2	DIAPH3	DKC1	DLGAP5	ESCO2	FAM111B	FAM72B	FOXM1	GAS2L3	GINS2	GINS3	GMNN	IFIT1	ILF2	KIAA0101	KIF20B	KIF23	LMNB1	LYAR	MAPK13	MBOAT1	MELK	MND1	PBK	PSRC1	RANGAP1	RECQL4	SKA3	TACC3	TOP2A	TSN	TUBA4A	UBE2C	UBE2T
WNT3A_2_UP	NA	AHR	ALCAM	ASPM	CLIP1	CREBBP	CTGF	CYR61	EDN1	ESCO1	ETS2	FHOD3	FMNL2	FZD7	GADD45G	ITGA8	KLF5	LMO7	MYO10	PLEC1	PRICKLE2	RHOU	ROCK1	RSN	SDC2	SEMA5A	SMC2	TGFB2	TWIST1	VEGFC	WISP1	WISP2	WNT11	ZFP469
WNT3A_2_DN	NA	ADAMTS1	ADAMTS5	ADAMTS6	AGTR1	AGTR2	AMIGO2	ANGPTL4	AW551984	CALCRL	CASP12	CEBPD	CXCR7	EBF1	EBF3	EP4	ETV1	GRPR	HGF	HLF	HPDR	KITL	MAF	MMP12	NR1I1	PHEX	PHF17	PTGER4	PTGFR	SIX4	SOX5	SOX9	TINAGL	TNFRSF11B
HGF_UP	IN HEPATOCYTES	ACOX1	ACVR1	ADAM24	ADH1	ALDH1A1A	ALDH1A7	ANGPTL4	ANKRD1	ANXA2	ARPC1B	ASS1	BAK1	BNIP3	CAI	CAP1	CAPN2	CDH17	CHD1	CLIC1	CTGF	CXCL10	CXCL2	DGAT2	DNM3	ECH1	EGR1	EIF4A2	EPHA7	FN1	FOXP1	G0S2	GCDH	GLDC	GPAM	GSH2	GSTM2A	GSTM3A	HBEGF	HMGA1	HSPA5	ITGA3	ITGAV	ITGB1	KPNB1	LIPC	MAFF	MID1	MMP7
HGF_DN	IN HEPATOCYTES	ANGPTL3	BUCS1	CEBPA	CLDN2	CROT	CYP4A10	CYP4A14	EPHX1A	FABP1	FAS	FASN	GCKR	GCLCA	GLYAT	GPC6	GSTA1A	GSTA3A	GSTM6A	GSTZ1A	LIP1	MGC29978	MGST1	NFE2L2A	NFYB	ORM2	PKLR	ROBO1	SAA4	SCP2	VIM
INTERFERON_IN_COCULTURE	NA	AIM2	C6ORF85	C7ORF6	CIG5	CSF3	CXCL10	EPSTI1	G1P2	IFI27	IFIH1	IFIT2	IFITM1	IFRG28	INADL	IRF7	ISG20	LOC129607	MAFB	MX1	MX2	OAS1	OAS2	PAPR14	PLSCR1	PRIC285	PRKR	RGS6	SAMHD1	TNFSF10	ZC3HDC1
FINAK_BREAST_CANCER_SDPP_SIGNATURE	> GENES IN THE STROMA-DERIVED PROGNOSTIC PREDICTOR OF BREAST CANCER DISEASE OUTCOME.	ADM	ADRA2A	C21ORF34	C6ORF168	CD247	CD48	CD52	CD8A	CXCL14	F2RL2	FRZB	GIMAP5	GZMA	HOXA10	HRASLS	ITGBL1	LCP1	OGN	PLEK	RAI2	RUNX3	SLC40A1	SNTG2	SPP1	TRBV5-4	VGLL1
VANTVEER_BREAST_CANCER_POOR_PROGNOSIS	> THE OPTIMAL SET OF 70 PROGNOSTIC MARKERS PREDICTING POOR BREAST CANCER CLINICAL OUTCOME (DEFINED AS DEVELOPING METASTASES WITH 5 YEARS).	ALDH4A1	AP2B1	BBC3	C16ORF61	C20ORF46	CDC42BPA	CENPA	COL4A2	DCK	DIAPH3	DTL	EBF4	ESM1	EXT1	FGF18	FLT1	GMPS	GNAZ	GPR126	GSTM3	HRASLS	IGFBP5	LPCAT1	MCM6	MELK	MMP9	MS4A7	MTDH	NDC80	NMU	NUSAP1	ORC6L	OXCT1	PALM2-AKAP2	PECI	PITRM1	PRC1	RAB6B	RFC4	SCUBE2	SERF1A	SLC2A3	STK32B	TGFB3	TSPYL5	UCHL5	WISP1
UP_IN_TUMOUR_VASCULATURE	PARKER	BABAM1	C4A	CACNA1H	CDH5	COL18A1	COL4A2	DNAJB1	GNG12	HEYL	HSP90AA1	HSPA1A	ISG15	MARCK	MMP9	NPM1	PLXDC1	PTP4A3	RGS5	RHOC	SERPINE1	SNAI1	SPARC	SRRM2	TAX1BP3	TIMP1
UP_IN_NORMAL_VASCULATURE	PARKER	ABLIM3	APOD	AQP1	BTG2	C1ORF115	C21ORF56	CCL15	CCL2	CD34	CDKN1A	CFD	DPYSL3	EFEMP1	EXT1	FHL2	FOSL2	FSTL1	GATA2	GNA11	HRC	IGFBP2	IGKC	ITGA11	ITM2A	LOX	LOXL1	LTBP2	MEOX2	MMP2	NBL1	NRN1	OLFM1	ORMDL2	PALLD	PAPOLA	PCSK7	PRRC2B	PSAT1	RPS10	RPS20	SEC61A1	TAF11	TAGLN	TNFRSF12A	WTAP	XPC	ZAK
UP_IN_STROMA_WHEN_METS	PART OF MANUSCRIPT ROEPMAN, P. ET AL. GENOME BIOLOGY (2006)	ACTA1	ACTA2	ADAM12	ADAMTS1	ADAMTS2	AGPAT2	AMPD1	CKTSF1B1	COL11A1	COL18A1	COL5A1	COL5A2	COL5A3	COL7A1	COX7A1	CTGF	CTRP6	DKFZP434B044	DKFZP547D065	ELMO1	ENO3	FADS3	FGFR1	FLJ11196	FLJ11807	HT002	HTRA3	IGFBP7	IGHM	JWA	KIAA0709	KIAA1049	KIAA1247	KIAA1677	LOC51170	MAN1B1	MEG3	MGC3047	MGC4677	MMP2	MSX1	MYBPH	NCOR2	NID2	PCOLCE	PDE4A	PRSS11	SCGF
DN_IN_STROMA_WHEN_METS	PART OF MANUSCRIPT ROEPMAN, P. ET AL. GENOME BIOLOGY (2006)	AGS3	C1ORF29	C9ORF15	CORO1A	CRH	EDAG-1	ELMO1	FPGT	HSU79274	ID3	KIAA0977	OR1E3P	GLI3	POU4F3	PRKAB2	SERPINB7
overexpressed_G3_to_G1	piccolo cell 2011	ADAMDEC1	APOBEC3B	ASPM	AURKA	BIRC5	BUB1	BUB1B	C1orf106	CALML5	CCNA2	CCNB1	CCNB2	CDC2	CDC20	CDKN3	CENPA	CENPF	CEP55	CKS2	CXCL10	CXCL11	CXCL9	DLGAP5	DTL	EZH2	FOXM1	GBP1	GGH	GINS1	HN1	IGHM	IGKV4-1	IMPA2	KIAA0101	KIF11	KIF2C	KIF4A	KPNA2	KYNU	LYZ	MAD2L1	MCM10	MELK	MLF1IP	MMP1	NCAPG	NDC80	NEK2
yap_taz_conserved	piccolo cell 2011	AGFG2	AMOTL2	ANKRD1	ASAP1	AXL	BICC1	BIRC5	CDC20	CDKN2C	CENPF	COL4A3	CRIM1	CTGF	CYR61	DAB2	DDAH1	DLC1	DUSP1	DUT	ECT2	EMP2	ETV5	FGF2	FLNA	FSCN1	FSTL1	GADD45B	GAS6	GGH	GLS	HEXB	HMMR	ITGB2	ITGB5	LHFP	MARCKS	MDFIC	NDRG1	PDLIM2	PHGDH	PMP22	SCHIP1	SDPR	SERPINE1	SGK1	SH2D4A	SHCBP1	SLIT2
NFkB	park 2007	ACACB	ADAM5P	AGXT2L1	AKAP7	ALG12	ANKRD5	APC2	APOA1	APOL2	ATXN3L	BCL11A	BIRC3	BLK	BMPR1B	BSPRY	BTG4	C1ORF69	C6ORF103	C9ORF68	CADM1	CADM4	CAMK2B	CAPN6	CAPN9	CBLC	CCDC28B	CCL2	CCL27	CD24	CD44	CDK13	CDKN2B	CHN2	CLEC4E	COL19A1	CROCCL2	CSF2	CTF1	CTLA4	CUX1	CX3CL1	CXCL1	CXCL2	CYP1A2	CYP2B6	CYP2B7P1	CYP3A43	CYP4A11
YAP	Zhao 2008 UP in MCF10 and 3t3	ABCC3	ALCAM	AMPD3	AQP3	AXL	CCND1	CENPA	CTGF	CXCL2	CYR61	DCN	DTL	DUSP6	EGR1	ETV5	FBXO32	FEN1	FGF2	FLRT2	FOXO3	FST	GBP2	GPNMB	H2BFS	HIST1H2BD	HIST1H2BG	HIST3H2A	HLA-E	HMGA2	INHBA	KLF9	LCN2	MAF	METTL7A	MICALL2	NCOA7	NFKBIZ	NUP62	PDK4	PLA2G4A	PLAC8	PNRC1	PRELP	PRSS23	PTGS2	REEP1	RELB	RFFL
YAP_induced_genes	zhang 2009	AAAS	AASS	ABBA1	ABCA8	ABCC9	ABHD2	ACAT2	ACOT7	ACSF3	ACSL3	ACSL6	ACTBL3	ACTN1	ACTR2	ACYP1	ADAMTS1	ADAMTS17	ADAMTSL4	ADCY6	ADM	AFAP1L1	AFG3L2	AFP	AGPAT3	AK2	AKAP10	AKAP12	AKAP6	AKT3	ALCAM	ALPK2	ALPP	ALPPL2	AMIGO2	AMIGO3	AMOTL2	ANKFN1	ANKRD1	ANKRD2	ANKRD28	ANLN	ANXA9	AP4E1	APOL2	AREG	AREGB	ARGLU1	ARHGAP28
TAZ_induced_genes	zhang 2009	MARCH3	MARCH4	DLSTP	LOC644751	LOC653208	OR5T2	PA2G4	76P	AADAT	ABCC3	ABCC4	ABCE1	ABCF2	ABCG2	ABHD10	ABHD2	ABI2	ABP1	ABT1	ACAT2	ACBD3	ACD	ACOT7	ACP1	ACSL3	ACTN1	ACY1L2	ACYP1	ADAMTS1	ADAMTS6	ADCY3	ADCY7	ADCYAP1R1	ADM	ADORA2B	ADRB2	ADRM1	ADSL	AFG3L2	AGA	AGPAT5	AGPS	AK2	AK3L1	AKAP12	AKAP2	AKAP7	AKT3
YAP_TAZ_common	zhang 2009	ABHD2	ACAT2	ACOT7	ACSL3	ACTN1	ACYP1	ADAMTS1	ADM	AFG3L2	AK2	AKAP12	AKT3	ALPK2	AMIGO2	AMOTL2	ANKRD1	ANKRD2	ANKRD28	ANLN	AP4E1	APOL2	ARHGAP29	ARSJ	ASF1B	ASPH	ASPHD2	ASPM	ATAD2	ATG7	ATP13A3	ATP1B1	ATP6V0A4	AURKA	AURKB	AXL	BAIAP2L1	BAK1	BANP	BARD1	BCAP29	BCAR4	BCL2L1	BDNF	BIRC5	BLM	BLMH	BRCA1	BRCA2
TEAD_dependent_YAP_target_genes_common_between_YAP_and_TAZ	zhang 2009	ABHD2	BCAR4	BDNF	CHST3	CTGF	CYR61	DAB2	FMN2	FRY	GGH	GJA5	ITGB2	LHFP	LIFR	MFAP5	OLR1	PARVA	PDGFRL	PMP22	PRR16	PRSS23	PTGS2	PXDN	RASAL2	SCARA3	SMARCA1	SPARC	SPRED1	STXBP6	SYDE2	TGFB2	TMEM56	ZNF738
TEAD_dependent_YAP_target_genes_unique_to_YAP	zhang 2009	AAAS	ALPP	BCHE	CAPN6	DNM3	FBLN5	FGF9	FLRT2	GPR161	KRT4	LOX	MAGED1	NDRG1	PCTK3	PIK3C2B	PROS1	REEP1	RNF150	SLC2A3	SV2B	TM4SF20	TMEM47	VLDLR
Up_in_YAP_liver	dong 2007	MARCH7	SEPT7	SEPT8	AFMID	0910001A06RIK	1110007F12RIK	1110008H02RIK	1110012J17RIK	1110018M03RIK	1110028E10RIK	1110038B12RIK	1110059G02RIK	1110061A14RIK	1110064A23RIK	1190002N15RIK	1200003E16RIK	1200008O12RIK	1200009F10RIK	1200016E24RIK	1500001M20RIK	1500005N04RIK	1500012F01RIK	1700009P03RIK	1700019E19RIK	1700022C02RIK	1700095N21RIK	1700110N18RIK	1810010H24RIK	1810015C04RIK	1810019D21RIK	1810038L18RIK	2010110P09RIK	2200002D01RIK	2310005L22RIK	2310007B03RIK	2310010I16RIK	2310036D22RIK	2310057D15RIK	2310066E14RIK	2310067E08RIK	2310075C12RIK	2310076G13RIK	2400009B11RIK	2410002F23RIK	2410004L22RIK	2410006H16RIK	2410022L05RIK	2410026K10RIK
up_in_stiff_matrix	PROVENZANO 2009	ADAM12	ADAMTSL5	ANLN	BBC3	BCL2L11	BNIP3	BNIP3L	CAPG	CCDC88A	CIT	CORO1C	DIAP3	DOCK5	ECT2	FINC	FLNC	FOXO3A	FSCN1	HMMR	KIF11	KIF18A	KIF20A	KIF22	KIF23	KIF24	KIF2C	KIF4	KIFC1	KLC1	KPTN	NUP62	PARVB	PFN1	PLAUR	PMAIP1	PSPC1	PTGS2	SHROOM4	TPM3	TRP53INP1	TUBA1B	TUBA1C	TUBA3A	TUBA4A	TUBB2C	TUBB6	TUBD1	TUBE1
down_in_stiff_matrix	PROVENZANO 2009	ADAM10	ADAMTS1	ADAMTS15	ADAMTS7	ADAMTS9	ADAMTSL4	ARHGAP5	BMP2	BMP4	BOK	CTSB	CTSC	CTSE	CTSF	CTSH	CTSO	DIXDC1	DOCK7	DOCK8	DST	EHF	ELMO3	FLNB	GSN	KIF1B	KIF9	KLC4	LIMS2	MARCKS	MMP11	MMP13	MMP15	MMP19	MTSS1	MYO1D	MYO6	MYO7A	NISCH	NOTCH1	NOTCH2	PKD2	PKHD1	PLEC1	PLEKHN1	PLS1	SHROOM1	SSH3	SVIL
up_in_stiff_matrix_and_prolif	PROVENZANO 2009	AURKA	AURKB	BIRC5	BUB1	CCNA2	CCNB1	CCND1	CCNE1	CCNF	CDC20	CDC6	CDC7	CENPE	CHEK1	CTPS	DHFR	DNMT1	E2F1	E2F2	E2F3	E2F7	FEN1	FOXM1	MAD2L1	MCM2	MCM3	MCM4	MCM5	MCM6	MKI67	MYBL2	ORC1	PCNA	PLK1	PRIM1	PTTG1	RRM1	RRM2	TIMP1	TOP2A	TRAIP	TYMS	UNG
MYC_genes	Bild 2006	ABCC3	ABL2	ACAS2	ADAM8	AHNAK	AKAP12	ALDH1B1	ALG3	ANAPC1	APOA1BP	ARHGAP8	ARNTL	ARNTL2	ATIC	ATP2B4	BCS1L	CCNG2	CDCA8	CDK2	CDK4	CFLAR	CGN	CIRH1A	CLG	COL1A1	COL5A1	COL8A2	CRA	DDAH2	DDX10	DDX18	DGKA	DHODH	DHRS1	DKC1	DKFZp434O0515	DRIM	DUOX1	DUSP2	DUSP22	EMP1	EPS8L1	ERBB3	ERCC1	FARSL	FGD6	FGF11	FLJ00007
E2F3_genes	Bild 2006	ABCB10	ABCC10	ABCG2	ABHD7	ADCY3	AF3P21	AK3	AKR1B1	AKT1	ALDH5A1	ANKH	AP1S2	APXL2	ARHGAP8	B4GALT6	BAI2	BCL2L11	BCOR	BRI3BP	CAMKK2	CCND3	CCNE1	CCNE2	CD83	CDK11	CDKN1C	CDKN2A	CDKN2C	CEBPA	CHST1	CHST2	CHST7	CIT	CIZ1	CP110	CRY1	CSPG5	CT120	D13S106E	D4S234E	DCK	DCLRE1B	DDAH1	DKFZP434J154	DKFZP564C103	DMN	DNAJC9	DONSON
RAS_GENES	Bild 2006	ABCA1	ADAM8	ADAMTS5	ADRB2	AKAP12	ANGPTL4	ARG2	ARHGEF9	ARNTL2	ATP2B1	B3GNT5	B4GALT1	BACH	BCL6	BENE	BMP2	C14orf139	C14orf78	C20orf42	C6orf141	C8FW	CALM2	CALU	CAPZA1	CASP1	CASP2	CCL20	CCNA1	CCNL1	CDCP1	CHST11	CLC	COL27A1	COPEB	CSNK1D	CSNK1E	CTEN	CXCL1	CXCL2	CXCL3	CXCL5	CYP1B1	CYP27B1	CYP2R1	DAF	DDX17	DIPA	DKFZP434A0131
Src_genes	Bild 2006	ABCC10	ACLY	AP1G1	ARIH1	ASH1L	C20orf42	CASP1	COH1	COL8A2	CSTF3	DDEF2	DHRS1	DMTF1	ESDN	Eu-HMTase1	EXTL2	FANCL	FLJ21940	GAS2L1	GRSP1	HSPH1	IRS1	KIAA0779	KIAA0876	KIAA1237	LIPG	LNPEP	LOC125476	LSS	MARK3	MMAB	MRPS6	PPP1R15A	PRICKLE1	PROM2	PTHLH	RAG1	RPL27A	RPLP2	RPS11	RPS19	RRM2	SACS	SBP2	SERPINB2	SLC12A2	SORL1	SRC
b_catenin_genes	Bild 2006	ABI2	ARL5	ASH1L	ATRX	AXIN2	C20orf42	C21orf108	C6orf111	C6orf56	C9orf10	CBX3	CGI-125	COL13A1	COL8A2	CSPG2	CSPG6	CYP24A1	DHX36	DNCH1	DUSP5	ELF1	EPRS	FBXO11	FGD6	FLJ10697	FLJ12178	FLJ14299	FLJ22557	FOXQ1	FUSIP1	GNG12	HIPK2	IL1A	KIAA0217	KIAA0323	KIAA0779	KIAA0826	KIAA0874	KIAA0876	KIAA1026	KIAA1033	KIAA1327	LATS2	LRBA	LUZP1	MAPKAP1	MGC5306	NCOA3
NICD_genes_up_notch_up	Mazzone 2010	SEPT4	SEPT11	AACS	ABCA1	ABI3BP	ACPL2	ACTR3	ADA	ADAM19	ADAMTS1	ADAMTS9	ADAMTSL4	ADH1B	ADORA2B	AFAP1L2	AGT	AKAP13	AKR1B10	ALDH3B2	ALPK2	AMPH	ANKRD35	ANO6	APOBEC3B	APOC1	APOE	APOL3	APOL4	APOO	AQP3	AQP4	ARHGAP17	ARHGAP24	ARHGAP26	ARHGAP28	ARHGAP30	ARHGAP6	ARHGEF6	ARHGEF7	ASB9	ASTN2	ATP2B4	ATP6V1B1	ATP8A2	ATXN1	AXUD1	B4GALT5	BACE1
NICD_genes_down_notch_down	Mazzone 2010	MARCH6	ABAT	ABCA2	ABCC2	ABCC3	ABHD5	ABHD7	ABLIM3	ACACA	ACACB	ACOX2	ACSF2	ACSL1	ACSL4	ADAM15	ADAM9	ADK	ADM	ADSSL1	AFF1	AGPAT3	AGR2	AHNAK2	AHR	AIG1	AK3L1	AKAP12	AKR1C1	AKR1C2	AKT2	AKTIP	ALDH3A1	ALDH3A2	ALDH3B1	ALS2CL	ALS2CR4	AMIGO2	AMMECR1	AMOTL1	AMPD3	ANGPT1	ANK2	ANK3	ANKH	ANKRD13B	ANKRD17	ANKRD2	ANKRD29
L1601P_genes_up_notch_up	Mazzone 2010	ABI3BP	ADAMTS1	ADH1B	AFAP1L2	ANKRD35	ATP6V1B1	BGN	BTG2	C1orf74	C1orf95	C1R	C1S	C5orf23	C9orf150	CADM3	CCDC102B	CCNA1	CD14	CD1D	CDH16	CDKN1C	CHI3L2	CLIP1	COL1A1	CTSC	CXCL14	CYR61	DARC	DHRS9	EDN1	EGFLAM	ENC1	ENPP2	ERC2	FABP4	FABP5	FARP1	FBN1	FZD4	GADD45A	GALNTL2	GAS1	GFPT2	GHR	GPR115	GPR126	GPR64	GPX2
L1601P_genes_down_notch_down	Mazzone 2010	ABCC3	ACSL4	ALDH3A1	AMIGO2	ANGPT1	AOX1	AREGB	ARG2	AXL	BLNK	C20orf82	C6orf141	CCBE1	COL16A1	COL8A1	CYP4X1	DLK2	FLJ39051	FOXQ1	GREB1	IL6R	IRS1	ITGB4	JAG2	KLHL4	KLRC2	KLRC3	LAPTM5	MAP7D2	MEGF6	NT5E	PRICKLE1	PTGER4	RAP1A	RASSF6	SAMD12	SLC25A21	SVEP1	TNNI2	TPRG1	XDH	ZBED2
wnt_genes	dimeo 2009	ACVRL1	AXIN2	CCND3	CD24	CDH23	CREB1	DVL2	EN1	FZD9	GNAQ	HDAC1	HOXA7	HOXB5	HOXD4	MYCL1	NFATC1	NFATC3	WISP2	WNT7A
stat3_expression_signature	alvarez 2005	BCL6	CAPN2	EGR1	EXT1	JUNB	KLF4	MLC1	NFIL3	NPC1	PAK2	PTPCAAX1
IGS_invasiveness_gene_signature	liu 2007	ELP4	ETS1	FAM53C	FLJ10587	FLJ12806	FLJ13456	GABARAPL1	GTF3C3	HSPC163	IRX3	ISGF3G	KIAA0146	KIAA1217	KLF10	KLHL20	LOC130576	LOC283481	LOC388279	LOC439994	LOC80298	MGP	NCE2	NDEL1	NEBL	NGFRAP1L1	NPD014	NUDT5	SFPQ	THUMPD3	ZBTB20	AFURS1	AGPS	AIM1	ALG2	ALKBH	AMMECR1	APLP2	ARGBP2	ARPC5	ATIC	ATXN3	B7-H4	BCL2	C10orf7	C10orf9	C11orf17	C16orf33	C21orf86
TGFb_adorno	adorno 2009	ACTC	ADAM19	ADAMTS6	ADORA2B	ANGPTL4	ARHGAP12	ARHGAP24	ARHGAP25	ARHGEF2	ARL4C	BHLHB2	CALCR	CBLB	CDH1	CDH19	CHRM3	CHST11	CHST3	COL1A1	COL27A1	COL4A1	COL4A2	COL5A1	CSF1	CTGF	CXADR	DIXDC1	DUSP4	EDG2	EDN1	EFHC1	EFNA5	EPHA4	EPHB2	ERBB3	ETS1	ETS2	FAS	FAT3	FGD4	FGF5	FLNB	FN1	FZD1	FZD7	GNE	GPR17	GPR37
TGFb_padua	padua 2008	ABTB2	ACSBG1	ADCK2	ADRB2	AGTR2	AGXT2L1	AHI1	ALOX5AP	AMIGO2	ANGEL2	ANGPTL4	ANK1	ARFGAP1	ARHGAP12	ARID5B	ARL6IP2	ATF7IP	AVPI1	BET1L	BHLHB2	BHMT	BMPR2	BRDT	C13orf15	C18orf25	C3orf28	C3orf52	C6orf145	C6orf148	CCDC93	CD163	CD1E	CD28	CDKN1A	CDKN2AIP	CEBPD	CENPF	CITED2	CKMT2	COL1A1	COL4A1	COL4A2	COL8A2	CTGF	CUBN	CYBB	DDIT4	DNAJC7
stromal_signature_resistance_to_chemotherapy	farmer 2009	ADAM12	AEBP1	ANGPTL2	ASPN	C1QTNF3	C1R	CALD1	CDH11	COL10A1	COL1A2	COL3A1	COL5A2	COL6A1	COL6A3	COPZ2	CSPG2	CTSK	DACT1	DCN	DPYSL3	ECM2	FAP	FBLN1	FBN1	GAS1	HTRA1	ITGBL1	LOXL1	LRP1	LRRC17	MFAP2	MGC3047	MMP11	MMP14	MMP2	NDN	OLFML2B	PCOLCE	PDGFRB	PDGFRL	PEDF	PLAU	POSTN	RARRES2	SFRP4	SNAI2	SPARC	SPON1
BASAKI_YBX1_TARGETS_UP	> Genes up-regulated in SKOC-3 cells (ovarian cancer) after YB-1 (YBX1) [Gene ID=4904] knockdown by RNAi.	ACTR1A	ADRB2	AFAP1L1	AHSA1	ANLN	ANXA3	ANXA8	AREG	ARPC5L	ASF1B	ASPM	ATL3	AURKA	AURKB	AXL	BDNF	BIRC5	BUB1	BUB1B	C10ORF47	C11ORF24	C13ORF34	C15ORF23	C19ORF21	C21ORF45	C3ORF14	C6ORF173	C6ORF99	CACYBP	CAD	CAMTA1	CAV1	CBWD1	CCDC99	CCM2	CCNA2	CCNB1	CCNB2	CCND3	CDA	CDC2	CDC20	CDC42EP3	CDC6	CDCA3	CDCA8	CDK2	CDK2AP2
BASAKI_YBX1_TARGETS_DN	> Genes down-regulated in SKOC-3 cells (ovarian cancer) after YB-1 (YBX1) [Gene ID=4904] knockdown by RNAi.	ABCA5	ACER3	ACSM3	ADM	AIM1	ALDH1A2	ALDOC	ALG13	AMN1	AMY1A	ANKRD36	ANKRD36B	ANKRD50	ANTXR1	APOOL	ARHGAP18	ARL14	ARSD	ASMTL	ASPH	ASS1	ATM	ATP2C1	ATP7A	ATRX	BAZ2B	BBX	BCKDHA	BDH2	BHLHE40	BICD1	BNC2	BPTF	BRWD1	BST2	BTG1	BTN3A2	BTN3A3	C11ORF58	C12ORF35	C14ORF28	C21ORF66	C2ORF67	C2ORF88	C5ORF13	C5ORF24	CA12	CAMK2N1
BREAST_EPITHELIUM	farmer 2009	CDH1	DDR1	ELF5	F11R	KIT	KRT14	KRTCAP3	MFI2	PERP	PPP1CP
BREAST_STROMA	farmer 2009	AOC3	CD36	COL1A2	FBN1	IGFBP7	PTGIS	SFRP4	SFRP4	TEK	WISP2
DTFD	farmer 2009	ADAM12	BASP1	C5orf13	CNTN1	COL1A1	COL3A1	COL5A2	COL8A1	CSPG2	CTHRC1	CXCL14	FHOD3	FN1	FN1	GJA1	GREM1	GREM1	KIAA0574	LOC3749	LRRC15	LRRN1	MAFB	MDK	MFAP2	NBL1	PODN	POSTN	S100A10	SFRP4	SPARC	SPON1	SULF1	THBS2	THY1	TM4SF13	WDTC1	WISP1
MAMMOSPHERE	farmer 2009	FGFR1	RARRES3	4GHR	ABC1	ADAM12	AEBPI	APOE	CCND2	CDK6	DCN	EMP3	FHL1	FOXH1	FYN	FZD2	GAP43	GAS6	GPC4	GPNMB	HXB	IGF2R	IGFBP4	IGFBP7	NID	NID2	NOTCH3	OSF2	PDGFRB	PKD2	PTOV1	SCYA2	TIMP3	WASPIP	WIG1
EMT_SIGNATURE	farmer 2009	CYP1B1	IRF7	MMP12KIAA1579MCM2	ADA	ADSSL1	ASNS	B2M	BCL3	CD68	CDH15	CDH2	CFH	COL6A1	COL6A2	CSN3	CTSZ	CXCL5	CXCL6	CXCR7	DAB2	DCN	DDR2	FMO1	GALK1	GAS1	HIF1A	HTRA1	IFIT1L	IFIT3	IFITM3	IL11	INHBA	ISG15	ITM1	LAMB1	MMP13	MMP2	MTHFD2	PCOLCE	PDGFRA	PDGFRB	PHGDH	PLA2G7	PMP22	PPIC	PROCR	PTGS1	PTPN22
WNT_SIGNATURE	farmer 2009	KLF5	AXIN2	BIRC5	BMP4	BTRC	CCND1	CD44	CDX1	CDX4	CLDN1	DKK1	EDA	EDN1	EFNB1	EGFR	EN1	EN2	ENPP2	EPHB1	FGF18	FGF4	FN1	FOSL1	FST	FZD7	GAST	GCG	GJA1	IGF1	IGF2	IKBKG	IL16	ISLR	JUN	L1CAM	LEF1	MAEA	MET	MITF	MMP3	MMP7	MYC	MYCBP	NEUROG	NODAL	OVOL1	PITX2	PLAUR
TGFb_TARGET_GENES	farmer 2009	ARHGDIA	SERPINE1	TNFRSF1A	1CD44	ADAM9	ARHGAP1	BSG	CD59	CDH6	COL16A1	COL1A2	COL3A1	COL6A1	COL6A3	CSPG2	CTNNA1	CTNNB1	DSP	DVL1	DVL3	EFNA5	EPHA2	EPHB2	EPHB3	EPHB4	FGD1	FN1	HSPG2	ICAM1	IGF2R	IGFBP2	IGFBP3	IGFBP4	IGFBP5	ITGA3	ITGA4	ITGA5	ITGB2	ITGB3	ITGB5	ITGB8	JUP	LAMA4	LAMB1	LRP1	LRRC17	MARCKSL1	MMP1
SFT	farmer 2009	ARHGAP6	FOXD1	ABHD2	ACSL5	AKR1C2	ANK3	APOD	ASNS	ASS	ATF5	ATRNL1	B3GTL	BBS2	BCHE	BCL2	BHLHB3	BTG2	C1ORF21	CACNA1D	CCL2	CD36	CDC42EP4	CDS1	CEACAM1	CG018	CHRDL1	CLIC6	COL21A1	COL4A5	COL9A3	DDR1	DKFZP564OA0522	DKFZP586A0522	DPYD	DSIPI	EFEMP1	ELF3	ENC1	EPS8	ERBB2	F3	FAM13A1	FKBP5	FMN2	FNTA	FOXF1	FOXG1B	FZD7
ESR1_metagene_validation_mSigDB_FRASOR_ER_UP	farmer 2009	C11orf8	PDZK1	ADCY9	AP1G1	AREG	CA12	CALCR	CDC6	CXCL12	EGR3	EPB41L3	FOS	GLRB	GREB1	IGFBP4	MAPT	MYBL1	NRIP1	PEG10	PTGES	RAB31	RASGRP1	RET	RFC4	SDC2	SIAH2	SLC22A5	SLC39A6	SPUVE	TFF1	TOP2A	WISP2
CLCA2_metagene_validation_mSigDB_NELSON_ANDROGEN_UP	farmer 2009	ADRM1	CAMKK2	INPP4B	SLC26A2	SRP19	ABCC4	ACTN1	ADAMTS	AGM1	AKAP12	AKAP2	ALDH1A3	ANKH	APPBP2	AZGP1	B2M	B4GALT1	CDC14	CPD	DBI	DCTN3	DDXBP1	DHCR24	DNAJB9	ELL2	FACL3	FKBP5	FLJ23153	GG2?1	GSR	GUCY1A3	H1F0	HELO1	HERC3	HMGCS1	HOMER?2B	HPGD	HS1?2	ID2	IDI1	IQGAP2	ITGAV	KIAA1382	KLF4	KLK2	KLK3	KLK4	KRT19
FABP4_metagene_validation_mSigDB_fattyacid_degradation	farmer 2009	SLC25A20	TPI1	ACAA2	ACADL	ACADM	ACADS	ACADSB	ACADVL	ACSL1	ACSL3	ACSL4	ACSL5	ACSL6	CHKB	CPT1A	CPT1B	CPT2	CRAT	FACL2	FACL3	FACL4	FACL5	FACL6	GK	GK2	GPD2	GRCC9	HADHA	HADHB	HADHSC	LPL	MGC5139	MYO5B
gzma_metagene_validation_mSigDB_TCRA_PATHWAY	farmer 2009	ZAP70	LCK	CD3D	CD3E	CD3G	CD3Z	CD4	FYN	HLA-DRA	HLA-DRB	PTPRC	TRA	TRB
CD83_metagene_validation_mSigDB_CD40_pathways	farmer 2009	MAP3K1	DUSP1	CHUK	IKBKAP	IKBKB	IKBKG	MAP3K14	NFKB1	NFKBIA	RELA	TNFAIP3	TNFRSF5	TNFSF5	TRAF3	TRAF6
DCN_metagene_validation_mSigDB_TGFb_signalling_pathway	farmer 2009	WNT1	ZFYVE9	BMP4	CREBBP	CTNNB1	EGF	ENG	EP300	FKBP1A	FOS	FOXH1	FST	HRAS	IFNG	INHBA	ITGB6	JAK1	JUN	KIAA1579	LEF1	LIF	LTBP1	MADH1	MADH2	MADH3	MADH4	MADH5	MADH6	MADH7	MADHIP	MAPK3	MAPK9	NFKB1	NOG	OAZ	RUNX2	RUNX3	SERPINE1	SKI	SKIL	SMAD1	SMAD2	SMAD4	SMAD5	SMAD6	SMAD7	SMAD9	SPP1
TPX2_metagene_validation_mSigDB_Cellcycle	farmer 2009	E2F6	PKMYT1	SMC1L1	ABL1	ATM	BUB1	BUB1B	BUB3	CCNA1	CCNA2	CCNB1	CCNB2	CCND2	CCND3	CCNE1	CCNE2	CCNH	CDC14A	CDC2	CDC20	CDC25A	CDC25B	CDC25C	CDC45L	CDC6	CDC7	CDK2	CDK4	CDK6	CDKN1A	CDKN1B	CDKN2A	CHEK1	CHEK2	E2F1	E2F2	E2F3	E2F4	E2F5	ESPL1	GADD45A	GSK3B	HDAC1	HDAC2	HDAC3	HDAC4	HDAC5	HDAC6
MX_metagene_validation_mSigDBIFNpathway	farmer 2009	STAT1	STAT2	IFNA1	IFNAR1	IFNAR2	IFNB1	ISGF3G	JAK1	TYK2
ADM_metagene_validation_mSigDB_HIFpathway	farmer 2009	ASPH	COPS5	CREB1	EDN1	EP300	EPO	HIF1A	HSPCA	JUN	LDHA	NOS3	P4HB	VEGF	VHL
Dasatinib_DN	Downregulated in lung FIBs after Dasatinib treatment	CDCA3	CENPL	CEP152	DTL	FOXM1	G0S2	GAS2L3	H2AFZ	HERC4	HIST1H1B	HMGA2	HMGB2	ITGA6	KIF23	LOC204010	LOC390561	LOC728934	LPXN	PLAU	PLK4	POLQ	PRC1	PRR11	PTTG1	RACGAP1	RNASEH2A	SGOL1	SNORD30	SNORD50B	SPRY2	STMN1	TIMELESS	TIPIN	TK1	TMEM194	TMEM48	TMPO	WDR76	ZWINT	(C3HC4)3	AADACL1	AK5	ANLN	AOX1	APOBEC3B	ARHGAP11A	ARHGAP18	ARHGAP19
Dasatinib_UP	NA	A2M	ABCA1	ABCC3	ABHD4	ACAN	ACTA2	ACTC1	ACTG2	ADAMTS5	AKR1C3	ALDH1A1	ALDH1L2	ALDH2	ALPK2	AMIGO2	ANGPTL2	ANKH	ANTXR1	ARMC9	ASNS	BGN	C10orf10	C1orf198	C1R	C1S	C4orf18	C5orf13	C9orf19	C9orf3	CACNA1C	CALCOCO1	CD302	CES1	CHAC1	CHI3L1	CLU	CNN1	CNNM2	COL11A1	COL3A1	COL4A1	COL4A2	CRISPLD2	CRYAB	CTSD	CYP1B1	DACT1	DDIT4
Dasatinib_and_quiescence_DN_	NA	CCNB1	CDC20	CDKN3	CENPA	CKS2	DLG7	FOXM1	HAS2	KIAA0101	LMNB1	STMN1	TK1	TMPO	TYMS	UBE2S
Dasatinib_and_quiescence_UP	NA	A2M	ACTA2	C1R	C1S	COL3A1	CPE	ECH1	EPHX1	GPNMB	IL6	ITPR1	LRP1	LUM	MGP	MYH10	MYLK	NNMT	ROR1	SERPING1
Dasatinib_CSR_DN	NA	AADACL1	C13orf27	C18orf24	C6orf173	CDK2	CENPN	CENPO	DCBLD2	DHFR	H2AFZ	HAS2	ITGA6	MCM3	MCM7	MLF1IP	MYBL1	MYBL2	POLE2	RFC3	RFC5	RNASEH2A	SMC2	TDP1	TMEM48	WDHD1
Dasatinib_CSR_UP	NA	C10orf10	C1orf198	C4orf18	CALCOCO1	GABARAPL1	JAG1	KLHL24	LRP1	LUM	MFGE8	NUPR1	PCMTD1	PGCP	SERPING1	SLC40A1	SVEP1	TP53INP1
Dasatinib_NLF_vs_LCAF_UP	NA	ABCC3	ASNS	ASS1	ATXN1	B3GALT2	C10orf10	C1R	C1S	CALCOCO1	FBLN5	FRY	HEG1	HTRA1	MFAP4	MYH10	MYLK	NNMT	NUPR1	PCK2	PDGFRB	PTGIS	SGCD	SULF1	SVEP1	THBS3	WARS
Dasatinib_NLF_vs_LCAF_DN	NA	APOBEC3B	ARHGAP22	AURKA	AURKB	BIRC5	CCNB1	CCNB2	CDC2	CDC20	CDC6	CDKN3	CENPA	CKS2	DDX39	DHFR	DKK1	DLG7	ENPP1	ESM1	EZH2	FEN1	FOXM1	GINS1	GPSM2	GTSE1	HIST1H1A	HMGA2	HMGB2	KIAA0101	KIF11	KIF23	KIF2C	KIFC1	LPXN	MCM5	MCM6	MCM7	MKI67	MMP1	MYBL2	NDC80	NEFM	PLAU	PLK4	POLA2	POLE2	PSMC3IP	RAD51
Up_in_NF	Haubeiss 2010	13CDNA73	AASS	ABCA8	ABCC2	ABCC3	ADARB1	ADH1A	AHSA2	AKR7A3	ANXA3	ARG2	ASNS	ASS	ATP10D	B3GALT2	BAIAP1	BCL6	C1R	C1S	C4BPB	C6orf165	CBS	CDH2	CDKN1C	CGEF2	CGI-130	CHS1	COL8A1	CPEB3	CRYGD	CSN1S1	CSTA	D2LIC	DAPK1	DEPP	DSCR1L1	DSG3	E2F5	ECM2	EPHB6	ETV6	FADS2	FAM3C	FBLN1	FBLN5	FLJ10097	FOS	GA
Up_in_CAF	Haubeiss 2010	ABCB1	AD024	ADH6	ADK	AKR1B10	ALB	ALDH3A2	ALK	ARHI	ARHN	ASL	ATP2B2	AURKB	BCL2A1	BFSP1	BIRC5	BLNK	BMPR2	BTN3A2	C6orf10	C9	CACNG1	CBR3	CCL22	CCNA2	CCNB1	CCNB2	CCND1	CCNE1	CCR6	CD44	CDC2	CDC20	CDC6	CDKL1	CDKN2D	CDKN3	CDT1	CENPA	CEP1	CHAF1A	CKS2	COL13A1	CRABP2	CRMP1	CSPG4	CST1	CTSL2
CSF1R_Core_LONG	Beck 2009	ABCA1	ACSL1	ACSL5	ADCY7	AIF1	ALOX5AP	AMPD3	AP1S2	APOC1	APOC2	APOE	ARHGAP15	ARHGAP18	ARHGAP22	ARHGDIB	ARNTL	ARRB2	ATP6V1B2	B2M	BTK	C13orf18	C1orf54	C3AR1	CAPG	CASP1	CASP4	CASP5	CCL2	CCL5	CCRL2	CD163	CD33	CD37	CD4	CD48	CD52	CD53	CD58	CD68	CD84	CD86	CD8A	CD97	CECR1	CORO1A	COTL1	CPM	CPVL
CSF1R_Core_SHORT	Beck 2009	ADCY7	ALOX5AP	AMPD3	APOC1	APOE	ARHGAP15	ARRB2	B2M	BTK	C13orf18	C1orf54	C3AR1	CASP1	CCL2	CCL5	CCRL2	CD163	CD33	CD48	CD52	CD53	CD84	CD86	CD8A	CD97	CECR1	CORO1A	CPVL	CSF1R	CTSC	CTSL	CTSS	CUGBP2	CXCR4	CYBB	DAPK1	DOCK2	EVI2A	EVI2B	FCER1G	FCGR1A	FCGR2A	FCGR2B	FCGR3A	FGL2	FGR	FLI1	FMNL1
secreted_in_pten_null_ets2_targets	table 4 bronisz 2012	BMP1	CTSB	DKK3	EFEMP2	FLNA	HSP90B1	LAMB1	LIPA	LOX	MAN2B2	MMP9	OGN	OLFML3	PCOLCE	PGCP	QSOX1	SERPHINH1	SERPINA3N	SPON1	TPP1
secreted_in_pten_null_mir_control_only	table 3 bronisz 2012	APP	BMP1	C2	COL27A1	CP	CTSB	CTSD	CTSL1	DKK3	ECM1	EFEMP2	EMILIN1	EMILIN2	FLNA	GPI	HSPA5	LGALS3BP	LOXL2	LRP1	LTBP2	MAN2B2	MMP19	MMP9	NUCB1	PEBP1	PGCP	QSOX1	RARRES2	SFRP2	SOD1	SPON1	TPM1
secreted_in_pten_null_mir320_only	table 3 bronisz 2012	CPE	CTSZ	HSP90B1	HTRA1	LBP	LETMD1	LIPA	LOX	MATN2	NPC2	OGN	OLFML3	PCOLCE	PDIA3	PRL2C2	SERPINA3N	SERPINH1	SVEP1	TPP1
secreted_in_pten_null_mir320_and_control	table 3 bronisz 2012	ALB	ANXA2	B2M	BGN	C3	CCL2	CCL7	CCL8	COL12A1	COL1A1	COL1A2	COL3A1	COL4A2	COL5A1	COL5A2	COL6A1	COL6A2	CSF1	CST3	CXCL5	DCN	DPT	FBLN2	FBN1	FN1	FRAP1	FSTL1	GRN	GSN	GSTA4	GSTM1	HSPG2	IGFBP6	IGFBP7	LAMA4	LAMB1	LAMC1	MMP2	MMP3	NID1	P4HB	POSTN	S100A11	S100A6	SERPINF1	SERPING1	SFRP1	SOD3
secretome_signature	figure 6a bronisz 2012	APP	BMP1	C2	COL27A1	CPE	CTSB	CTSD	CTSZ	ECM1	EFEMP2	EMILIN1	EMILIN2	FLNA	GPI	HSPA5	LBP	LGALS3BP	LIPA	LOX	LOXL2	LRP1	LTBP2	MAN2B2	MATN2	MMP19	MMP2	MMP9	NPC2	NUCB1	OGN	PCOLCE	PGCP	RARRES2	SFRP1	SFRP2	SOD1	SPON1	THBS1	TPM1
secretome_signature_ETS2_targets	figure 6a bronisz 2012	BMP1	CTSB	EFEMP2	FLNA	LAMB1	LIPA	LOX	MAN2B2	MMP9	OGN	PCOLCE	PGCP	SPON1
YAP_UP	Zhao 2008 3T3 more than 2 fold by YAP wt, CAM YAP	LOC643509	AAAS	AASS	ABBA1	ABCA8	ABCC9	ABHD2	ACAT2	ACOT7	ACSL3	ACSL6	ACTN1	ACTR2	ACY1L2	ACYP1	ADAMTS1	ADAMTS17	ADAMTSL4	ADCY6	ADM	AFAP1L1	AFG3L2	AFP	AGPAT3	AK2	AKAP10	AKAP12	AKAP6	AKT3	ALCAM	ALPK2	ALPP	ALPPL2	AMIGO2	AMOTL2	ANKFN1	ANKRD1	ANKRD2	ANKRD28	ANLN	ANXA9	AP4E1	APOL2	AREG	ARHGAP28	ARHGAP29	ARHGAP30	ARHGEF17
beck_2008_DTF_short	short	ADAM12	ADAMTS2	AEBP1	ANGPTL2	BGN	C7orf10	CDH11	COL11A1	COL12A1	COL1A1	COL1A2	COL3A1	COL5A1	COL5A2	COL6A1	COL6A2	COL8A1	CSPG2	CTGF	CTSK	D2S448	DKK3	DPYSL3	ECM2	EDNRA	FBLN2	FBN1	FHOD3	FN1	GJA1	GREM1	ID3	INHBA	ITGB5	KIAA1295	LOC83468	LOX	LOXL1	LRRC15	LUM	MAFB	MFAP2	MMP11	MN1	MYL9	NBL1	ODZ4	OLFML2B
beck_2008_DTF_long	long	ADAM12	ADAMTS1	ADAMTS2	AEBP1	AGTRL1	AKAP12	ALDH1A1	AMPH	ANGPTL2	ANTXR1	ARHGAP6	ARK5	ARL7	BASP1	BDKRB2	BGN	BHLHB3	C14orf132	C5orf13	C7orf10	CALD1	CDH11	CDH24	CDKN1C	CH25H	CHRDL1	CLECSF2	CNN1	CNTN1	COL11A1	COL12A1	COL16A1	COL1A1	COL1A2	COL3A1	COL5A1	COL5A2	COL6A1	COL6A2	COL8A1	COLEC12	CREB3L1	CSPG2	CSRP2	CTGF	CTSK	CXCL14	CYR61
BERENJENO_ROCK_SIGNALING_NOT_VIA_RHOA_DN	> Genes down-regulated in NIH3T3 cells (fibroblasts) after treatment with Y27632 [PubChem=123862], an inhibitor of ROCK proteins; the changes did not depend on expression of constitutively active (Q63L) form of RHOA [GeneID=387].	ACTA2	ACTC1	AMOTL2	ATXN2	BOD1L	C6orf115	COL4A1	COL4A2	COL5A2	CSF1	DOCK5	EGR1	EXT1	F3	FASN	FERMT2	HSPA5	IER2	IGF1R	KAT2B	KLF5	KLF6	LPP	LUC7L3	MYH9	NR2F2	NRP1	PAWR	PDLIM7	PHF17	PPP1CB	PRSS23	QKI	ROCK1	SC5DL	SF3B1	SH3GLB1	SPARC	SSB	STRN3	TPM1	UGCG	VCAM1	VCL	WSB1	WSB2	WWC2	XBP1
BERENJENO_ROCK_SIGNALING_NOT_VIA_RHOA_UP	> Genes up-regulated in NIH3T3 cells (fibroblasts) after treatment with Y27632 [PubChem=123862], an inhibitor of ROCK proteins; the changes did not depend on expression of constitutively active (Q63L) form of RHOA [GeneID=387].	ACAA2	ALDH2	ANXA8L2	ATF3	CA6	CCK	CD34	CDSN	CP	EPHX1	GAST	GPR137B	GTF3C5	ITGB7	KLK8	NDRG1	NQO1	PRR13	PRRX1	PTGES	PTGFR	PTGR1	RBP1	RND2	SEC61A1	TNXB	TRIB3	TSPO	TWIST2
BERENJENO_TRANSFORMED_BY_RHOA_DN	> Genes down-regulated in NIH3T3 cells (fibroblasts) transformed by expression of contitutively active (Q63L) form of RHOA [GeneID=387] off plasmid vector.	ABLIM1	ACADM	ACTB	ADAM23	AEBP1	AES	AGTR2	AIM1	AKAP12	ALDH1A1	AMOT	ANK3	ANXA4	ANXA6	AOC3	AP3S1	APLP2	APOA1BP	ARF5	ARFGAP3	ARHGEF25	ARSA	ASCC1	ATF5	ATG12	ATN1	ATP6V0A1	ATP6V0D1	ATP6V1A	BHLHE40	BPHL	BRI3	BRP44	C10orf58	C14orf166	C1orf63	C1orf85	C1R	C2orf28	C4orf34	C7orf73	CACNA1A	CACNA1G	CALML4	CAPN6	CASK	CASP9	CAV1
BERENJENO_TRANSFORMED_BY_RHOA_FOREVER_DN	> Genes down-regulated in NIH3T3 cells (fibroblasts) transfrormed by expression of constitutively active (Q63L) form of RHOA [GeneID=387] off plasmid vector; their expression did NOT reverted completely after treatment with Y27632 [PubChem=123862], an inhibitor of ROCK proteins.	AKAP12	AMOT	ANKRD1	ANXA3	BNC1	CCDC80	CHD1	COL3A1	CXCL1	ECT2	EPHA2	EREG	F2R	FLNB	GJA1	GSG2	HBEGF	HSPH1	IER3	LRRFIP1	MGP	MTMR10	NOP58	NPNT	PHLDA1	PLAUR	POSTN	PTGS2	SDPR	TNK2	TOM1L1
BERENJENO_TRANSFORMED_BY_RHOA_FOREVER_UP	> Genes up-regulated in NIH3T3 cells (fibroblasts) transfrormed by expression of constitutively active (Q63L) form of RHOA [GeneID=387] off plasmid vector; their expression did NOT reverted completely after treatment with Y27632 [PubChem=123862], an inhibitor of ROCK proteins.	ALDH1A1	AQP1	CDO1	DCN	DDIT3	DHRS7	GADD45A	GBE1	HSD17B11	LXN	MT1A	NGEF	NR1D2	PDGFRA	PMP22	PRRX2	TIMP3	TMEM176A	TMEM176B
BERENJENO_TRANSFORMED_BY_RHOA_REVERSIBLY_DN	> Genes down-regulated in NIH3T3 cells (fibroblasts) transformed by expression of contitutively active (Q63L) form of RHOA [GeneID=387] off plasmid vector; their expression reverted completely after treatment with Y27632 [PubChem=123862], an inhibitor of ROCK proteins.	ACTA1	ACTG2	ACTN4	ADM	ALCAM	CBX1	CINP	CTGF	CYR61	DUSP6	ERRFI1	FEZ2	FHL1	IGF2	INHBA	IRGM	LATS2	LY75	MYC	PBX3	PHLDB2	PTGER4	SERPINE1	SORBS1	TAGLN	THBS1	THY1	TMSB4X	TNC
BERENJENO_TRANSFORMED_BY_RHOA_REVERSIBLY_UP	> Genes up-regulated in NIH3T3 cells (fibroblasts) transformed by expression of contitutively active (Q63L) form of RHOA [GeneID=387] off plasmid vector; their expression reverted completely after treatment with Y27632 [PubChem=123862], an inhibitor of ROCK proteins.	DAP	DNM1	GSTA4	MGST3	MT2A	PIK3R1	SQSTM1	TNFRSF1B
BERENJENO_TRANSFORMED_BY_RHOA_UP	> Genes up-regulated in NIH3T3 cells (fibroblasts) transformed by expression of contitutively active (Q63L) form of RHOA [GeneID=387] off plasmid vector.	ABCE1	ABCF2	ACOT7	ACOT9	ACSL5	ACTA1	ACTG2	ACTL6A	ACTN1	ACTN4	ADAM12	ADM	ADORA2B	AHCY	AIMP2	ALCAM	ANKRD1	ANLN	ANXA3	AQP1	ARL4C	ASF1B	ASNA1	ASPM	ATP1B3	AURKA	AURKB	BANF1	BAX	BCAT1	BDNF	BIRC5	BNC1	BOLA2	BOP1	BPGM	BRCA1	BUB1	BUB3	BYSL	C11orf46	C11orf48	C11orf51	C18orf10	C3orf58	C4orf27	C4orf3	C6orf108
TSAO_FAK_responsive_genes_top_100	>Genes down between FAK KO and FAK RESCUE from GSE51722	SEPT5	3110039M20RIK	9030425E11RIK	ACSBG1	ADSSL1	ANK	APBB1IP	APLN	APOL9B	B3GALNT1	CACNA2D1	CAR13	CELF4	CENPV	COL6A3	DCLK1	DPYSL3	EIF4G3	EMB	EMILIN2	EMILIN2	EPB4.1L3	EYA1	FAM149A	FBXL7	FGF7	FLT1	FLT1	FLT1	FOXG1	GALNTL4	GLIPR1	GPHN	GPNMB	GREM1	HEBP2	IL1RL1	IRX1	ITGA11	ITGB7	KLRA15	LY6A	LY6C1	LY6C2	MASP1	MATN2	MEGF10	MID2
TSAO_FAK_responsive_genes_top_200	>Genes down between FAK KO and FAK RESCUE from GSE51722	SEPT5	1110046J04RIK	2310002L13RIK	3110039M20RIK	3830406C13RIK	4931408A02RIK	9030425E11RIK	9030425E11RIK	ACSBG1	ADORA2B	ADSSL1	ANG2	ANGPTL2	ANK	ANKRD29	APBB1IP	APBB1IP	APLN	APOL9B	ARHGAP24	ARSJ	ASPA	B3GALNT1	B630019K06RIK	BC028528	BNIP3	CACNA2D1	CAR13	CAR5B	CBR3	CD14	CDA	CDH13	CDHR1	CELF4	CENPV	CGREF1	COL6A3	COL7A1	COLEC12	COTL1	CP	CPA6	CTH	DACT2	DAP	DAP	DCLK1
TSAO_FAK_responsive_genes__top_600	>Genes down between FAK KO and FAK RESCUE from GSE51722	SEPT5	SEPT5	1110046J04RIK	1190002H23RIK	1700034E13RIK	1700048O20RIK	2010005H15RIK	2010109K11RIK	2310002L13RIK	2310043J07RIK	2610524H06RIK	2810449D17RIK	3110039M20RIK	3830403N18RIK	3830406C13RIK	4930452B06RIK	4930452B06RIK	4930477O03RIK	4930486L24RIK	4930486L24RIK	4931408A02RIK	4931408A02RIK	5730416F02RIK	6330406I15RIK	6330406I15RIK	9030418K01RIK	9030425E11RIK	9030425E11RIK	A630033H20RIK	ABCB9	ACPL2	ACSBG1	ADAM23	ADAM8	ADAMTS12	ADAMTS2	ADAMTS2	ADAMTS5	ADAMTS5	ADAMTSL3	ADCY7	ADORA2B	ADSSL1	AGPAT2	AGPAT2	AGPAT9	AGT	AHR
SANZ_ROCK_responsive_genes_top_100	>Genes downin A375M2 treated with ROCK inh from GSE23764	A2M	ABCB1	ABCB4	ACER3	AKAP12	ATRX	B3GNT2	BBX	BCL2A1	BMPR2	BPTF	C15orf54	C5orf24	C8orf44-SGK3	CD55	CDH19	CEBPZ	CEMIP	CITED2	CLEC2B	CLOCK	COL15A1	COLEC12	CST2	CTBS	CUL5	FAM133A	FAM19A2	FAM63B	FGFR1OP2	FMN2	FST	GADD45B	GFPT1	GLT8D2	GOLGA8A	GPCPD1	HAPLN1	HDAC9	HLX	HMCN1	IFT80	IL24	IL6ST	INHBA	INPP4B	INSIG1	ITGA1
SANZ_ROCK_responsive_genes_top_200	>Genes downin A375M2 treated with ROCK inh from GSE23764	A2M	A2M	ABCB1	ABCB2	ABCB4	ABCB5	ACER3	ACER4	AKAP12	AKAP13	ATRX	ATRX	B3GNT2	B3GNT3	BBX	BBX	BCL2A1	BCL2A2	BMPR2	BMPR3	BPTF	BPTF	C15orf54	C15orf55	C5orf24	C5orf25	C8orf44-SGK3	C8orf44-SGK4	CD55	CD56	CDH19	CDH20	CEBPZ	CEBPZ	CEMIP	CEMIP	CITED2	CITED3	CLEC2B	CLEC2B	CLOCK	CLOCK	COL15A1	COL15A2	COLEC12	COLEC13	CST2	CST3
SANZ_ROCK_responsive_genes_top_600	>Genes downin A375M2 treated with ROCK inh from GSE23764	A2M	A2M	A2M	A2M	A2M	A2M	ABCB1	ABCB2	ABCB2	ABCB3	ABCB3	ABCB4	ABCB4	ABCB5	ABCB5	ABCB6	ABCB6	ABCB7	ACER3	ACER4	ACER4	ACER5	ACER5	ACER6	AKAP12	AKAP13	AKAP13	AKAP14	AKAP14	AKAP15	ATRX	ATRX	ATRX	ATRX	ATRX	ATRX	B3GNT2	B3GNT3	B3GNT3	B3GNT4	B3GNT4	B3GNT5	BBX	BBX	BBX	BBX	BBX	BBX
UP_in_PyMT_CAFs_vs_NF	mine	IFIT3	CSRP1	CDH13	DKK3	H2-T23	TAGLN	ACTA2	COPS8	ITGBL1	IFI27	RAMP1	IRX3	GPX3	RASL11B	PHLDA3	GADD45G	H2-K1	THBS1	INHBA	SEPW1	CTSA	DDAH1	IRGM	ZCCHC18	E430002G05RIK	LOC667370	CTGF	FABP3	1110032E23RIK	NGFB	SLC40A1	CD59B	SLITRK5	MYOM1	AHNAK	SDPR	GNG8	DMRTA2	ACOT7	IRAK2	CXX1C	AGRN	AW551984	LOC100048721	NOPE	TRP53INP1	D14ERTD668E	HEBP2
UP_in_Colon_Cancer_Stroma	top 200 upregulated genes in GSE35602	COL8A1	COL11A1	SFRP4	MMP7	KRT23	CLDN1	THBS2	H19	WNT2	ETV4	INHBA	MLXIPL	FAM150A	CKMT2	ESM1	COMP	KIAA1199	DPEP1	VSNL1	CGREF1	FAP	SULF1	CTHRC1	KRT6B	NOX4	DEFA6	DKK2	GRP	FABP6	COL10A1	SOX11	AZGP1	EPHX4	COL12A1	KAL1	IL8	FOXA2	HTRA3	TRIM29	EGFL6	AXIN2	DHRS2	SEMA3C	CPZ	CRTAP	NOX1	ZNRF3	CCND1
UP_in_Ovarian_Cancer_Stroma	top 200 upregulated genes in GSE40595	COL11A1	POSTN	SPP1	VCAN	EPCAM	GALNT1	COL5A2	NNMT	COL3A1	CXCR4	COMP	COL6A2	C13orf15	CTHRC1	SFRP2	COL10A1	MIF	COL1A1	S100A11	C19orf33	RAB31	CHI3L1	C3	TACSTD2	COL8A1	GJB2	COL5A1	ARHGAP18	SLC12A8	FNDC1	VDR	EPYC	PPIB	CD24	ARL4C	TMEM49	LAPTM5	HSP90B1	PLAU	GORASP2	RAN	GBP1	LAMB1	CD9	SLC2A3	CLDN1	CXCL14	TNFSF4
UP_in_CAFs_from_colon_cancer_vs_other_cells	from GSE39396	ACTA2	ADAMDEC1	AEBP1	AG2	ALDH1A3	ANGPTL2	ANTXR1	ASPN	AXL	BASP1	BGN	MFRP	C1R	C1S	C3	C4A	C4B	CALD1	CCDC80	CCL2	CDH11	CDKN1C	CDR1	CFD	CFHR1	CH25H	CHI3L1	CILP	COL10A1	COL11A1	COL12A1	COL14A1	COL1A1	COL1A2	COL3A1	COL4A1	COL4A2	COL5A1	COL5A2	COL5A3	COL6A1	COL6A2	COL6A3	COL7A1	COL8A1	CRISPLD2	CTGF	CTHRC1
UP_in_BREAST_Cancer_Stroma_finak	top 200 upregulated genes in GSE9014	SPARCL1	COL8A2	SFRP4	CILP	SMOC2	COL11A1	COL3A1	ASPN	MYLK	KLF2	EGR2	ZNF469	SULF1	CPXM2	FMOD	IFI27	HLA-DMB	KCNS3	C1orf162	ITGB2	ZNF264	FAP	F13A1	SLC8A1	CD34	IGF1	PDGFRB	TMEM16A	CFHR1	LOC440607	SPON1	SLCO2B1	C16orf30	COL14A1	CENTA2	KIF26B	C1S	MMP11	PTPLB	PLXDC1	GIMAP1	NOX4	SFRP2	COL5A2	IBRDC2	MSR1	CSF1R	S100A8
UP_in_BREAST_Cancer_Stroma_karnoub	top 200 upregulated genes in GSE8977	ADAM28	ADH1C	ADRB1	AIF1	ANKRD10	ANKRD36BP2	ANP32A	APLP1	APOC1	ARL11	ARNTL2	ASPN	B4GALT1	BCL2A1	BTK	C14orf183	C18orf25	C1QA	C1QB	C1QC	MFRP	C1QTNF6	C21orf96	C2orf82	C3AR1	C8orf46	CADM1	CAPG	CCNB1	CD52	CD80	CDC25A	CECR1	CELF3	CEP55	CILP2	CLDN20	CLECL1	COL10A1	COL11A1	COL8A1	COMP	CPA3	CR2	CTBP1	CTHRC1	CTSZ	CXCL10
CAF_DKK3_TOP100_UP	> Genes down in siDKK3 CAFs top 100	MYB	DKK3	PGR	USP18	GDF10	RTP4	SPRR1A	PTPN5	CXCL10	VGLL2	FAM110C	MREG	IL1RL1	ASPN	ADAMTS3	IGFBP5	CD34	TSPAN13	TMEM86A	IFIT1	SERPINB1	CCL5	CCNG1	PI15	CLCN5	GFRA2	EDNRA	IGF1	MAP2K6	CD276	TSPYL4	CREB5	CMPK2	FSTL4	FRZB	GREB1	SOX9	SLC14A1	DKK2	C15orf27	TCF24	TLR3	DGKK	OMD	ECM1	PDGFRA	VAMP7	NQO1
CAF_DKK3_TOP100_DN	> Genes UP in siDKK3 CAFs top 100	CCDC152	C10orf107	C10orf58	GABRB1	AIF1L	LONRF2	FAM55C	OGDHL	IKZF4	MCAM	SLC8A1	OLFM2	NRM	PVRL2	PRKAB2	PTPRQ	ENPP5	KRT19	GPR156	SLC7A7	RDM1	CSF2RA	RASSF7	ADAM32	INSL6	GNPDA1	SUN2	SH3GL3	STOML3	MAMDC2	TNNT2	RIN2	ENPP4	KIAA1217	C8orf42	SUOX	RAPSN	MUC2	RASL11A	CLYBL	LIMCH1	FAS	ZFPM2	SCRN1	MACROD1	NRBP2	CSF2RB	KCNAB1
CAF_DKK3_ALL_UP	> Genes down in siDKK3 CAFs 1.5 fold cutoff	MYB	DKK3	PGR	USP18	GDF10	RTP4	SPRR1A	PTPN5	CXCL10	VGLL2	FAM110C	MREG	IL1RL1	ASPN	ADAMTS3	IGFBP5	CD34	TSPAN13	TMEM86A	IFIT1	SERPINB1	CCL5	CCNG1	PI15	CLCN5	GFRA2	EDNRA	IGF1	MAP2K6	CD276	TSPYL4	CREB5	CMPK2	FSTL4	FRZB	GREB1	SOX9	SLC14A1	DKK2	C15orf27	TCF24	TLR3	DGKK	OMD	ECM1	PDGFRA	VAMP7	NQO1
CAF_DKK3_ALL_DN	> Genes down in siDKK3 CAFs 1.5 fold cutoff	CCDC79	C1orf198	HEYL	PKP2	TEK	MGST3	ZNF571	C9orf150	C1orf115	BOC	LATS2	LDOC1L	ZDHHC15	HIST1H1T	LRRC20	PMM1	NDRG4	ABCB9	ENC1	SBNO2	FOXN3	PGCP	TMEM63C	FAM181B	PPP1R14A	VEPH1	UBE2H	FAM163B	FOS	FOXO3	NAGK	NPS	HIVEP3	CDKN2D	WDR45	PCDH9	IFI30	GSTO2	TSPYL5	GLDC	PTCHD2	PTPRJ	HIST2H2BE	C17orf61	LMBR1L	HIVEP1	SPG20	C19orf45
CAF_YAPTAZ_TOP100_UP	> Genes down in siYAPTAZ CAFs top 100	BUB1	BIRC5	NUF2	SHCBP1	PTPRZ1	DIAPH3	CCNB2	KIF15	ANLN	HIST1H1B	HMMR	KIF14	PLK1	MKI67	SKA3	CDC25C	NDC80	KIF2C	UHRF1	MYBL2	KIF20A	MELK	TOP2A	CEP55	KIF23	STIL	CCNA2	BUB1B	CKS2	TROAP	TK1	RRM2	E2F7	SPC24	E2F8	ECT2	KIF20B	AURKA	CCDC99	KIF11	CENPE	SKA1	RACGAP1	CDC20	CENPA	AURKB	CENPF	KNTC1
CAF_YAPTAZ_TOP100_DN	> Genes UP in siYAPTAZ CAFs top 100	CTSH	ITGB3	BMF	MYO1D	ACTN3	JHDM1D	MTSS1L	RTP4	MYLIP	FABP4	KCNE4	GSTA4	CYP2C18	SRPX2	DCLK1	PTPRVP	RHOBTB1	SLC2A13	GBP7	TMEM158	C7orf23	FBXO32	SLC22A23	PPARGC1A	MT2A	C5orf41	RCAN1	ETV1	HTRA3	PDGFC	CTSO	LEF1	APOD	RIN2	IFIT1	ELN	MEF2C	EDA	RNF207	CMYA5	SEPP1	CXCL16	OAS2	YPEL4	NDNF	ATP8B1	LOC388630	RGS5
CAF_YAPTAZ_ALL_UP	> Genes down in siYAPTAZ CAFs 2 fold cutoff	BUB1	BIRC5	NUF2	SHCBP1	PTPRZ1	DIAPH3	CCNB2	KIF15	ANLN	HIST1H1B	HMMR	KIF14	PLK1	MKI67	SKA3	CDC25C	NDC80	KIF2C	UHRF1	MYBL2	KIF20A	MELK	TOP2A	CEP55	KIF23	STIL	CCNA2	BUB1B	CKS2	TROAP	TK1	RRM2	E2F7	SPC24	E2F8	ECT2	KIF20B	AURKA	CCDC99	KIF11	CENPE	SKA1	RACGAP1	CDC20	CENPA	AURKB	CENPF	KNTC1
CAF_YAPTAZ_ALL_DN	> Genes UP in siYAPTAZ CAFs 2 fold cutoff	NAALADL2	LAMP2	MEOX1	DHRS11	DCAF8	CYP46A1	IKZF4	LETM2	SQRDL	ARL5C	CDH11	DCP1B	PITPNC1	MCOLN1	PRCP	HIBADH	CAPN5	PCMTD1	NGEF	CTSB	ECEL1	ZUFSP	WDPCP	TRIM34	SVIL	POU6F1	MGST3	EML6	LRRN3	TNRC6C	NPAS4	RUNDC3A	RABGAP1L	OBFC2A	PLCD1	P2RY2	ARMCX1	MYL4	HIP1	CD9	DLG5	TSPAN17	LENG8	KIAA0556	PODN	SLC25A36	ST6GAL1	NAP1L5
CAF_BCAT_TOP100_UP	> Genes down in XAV-treated CAFs top 100	FST	RGS16	CRCT1	LHX9	CDS1	IL18RAP	TLL1	C10orf107	TNFAIP3	SDPR	CXCL12	GPR149	FHDC1	OR5M8	C9orf150	LANCL3	SPRR2F	PENK	DBC1	NLRP5	EDN1	S1PR1	COL8A1	LRP2	F2RL1	GPRC5A	ABLIM3	KRT18	MPZL2	IKZF2	CHRM4	MGC40069	HIST1H2BH	RGS2	DFNA5	SBK1	PTPRQ	NTN4	RFTN1	VEGFC	IRS2	DUSP9	ETV4	DUSP5	VAT1L	C4A	BST1	MFSD2A
CAF_BCAT_TOP100_DN	> Genes UP in XAV-treated CAFs top 100	ATCAY	LUZP4	SLAMF6	DPPA5	ZNF423	ALDH3B1	CKM	LOC400891	SLA2	C1QL4	PDK2	IFIT3	SLFN14	CES1	PRB1	PCDH20	CRISP2	PID1	ARL5C	EFCAB9	FOXO6	DMRT2	EEF1A2	SEMA4G	TMTC1	PYROXD2	MB	CES2	CCRL2	C10orf62	SCRT1	OR9K2	SLC35G3	CNTFR	STAT2	HMX3	PTPN20B	RASSF4	SYT3	AP1S3	ISM1	IL34	HILS1	SLC16A12	RPS6KL1	BMP7	NPY1R	EDIL3
CAF_BCAT_ALL_UP	> Genes down in XAV-treated CAFs 1.5 fold cutoff	FST	RGS16	CRCT1	LHX9	CDS1	IL18RAP	TLL1	C10orf107	TNFAIP3	SDPR	CXCL12	GPR149	FHDC1	OR5M8	C9orf150	LANCL3	SPRR2F	PENK	DBC1	NLRP5	EDN1	S1PR1	COL8A1	LRP2	F2RL1	GPRC5A	ABLIM3	KRT18	MPZL2	IKZF2	CHRM4	MGC40069	HIST1H2BH	RGS2	DFNA5	SBK1	PTPRQ	NTN4	RFTN1	VEGFC	IRS2	DUSP9	ETV4	DUSP5	VAT1L	C4A	BST1	MFSD2A
CAF_BCAT_ALL_DN	> Genes down in XAV-treated CAFs 1.5 fold cutoff	C3orf24	RPS16	OR2C1	SNAP25	ALDOB	PRSS30P	OR5J1P	AR	N4BP2L1	MMP7	INMT	LEAP2	VLDLR	MAML3	FAM174B	RAB9B	C10orf120	CD3E	MAGEB16	OR10D3	HPGD	CTSH	BSND	GAS1	IL5	IRF4	C9orf169	GNMT	PGLYRP1	INSL6	GDPD2	OR5R1	ENPP2	BAI3	OR7C1	MYO1F	SLC23A3	GRIN2A	ATP2B4	MFSD7	OR10Q1	KIAA1161	LOC729059	EMX1	FANK1	CYP4B1	TMEM91	C15orf27
CAF_specific DKK3 signature_JUST FOLD.exc EPCAM	71 common elements in "colonCAF-fold" and "siDKK3":	IGFBP5	THBS2	VCAN	CXCL14	DKK3	SFRP2	SPON2	PDGFRA	ASPN	EDNRA	FIBIN	PLAU	RGS16	IGFBP4	GAS7	MMP19	TNFAIP6	FRZB	ZCCHC24	S1PR3	DNM1	WNT2B	SFRP4	ECM1	GGT5	RRAD	CD276	RARRES1	DDR2	EGR3	C4orf3	TPBG	CXCL10	ERRFI1	APCDD1	GPX7	THSD4	ALDH1L2	IGF1	EGR1	PRELP	TWIST2	C13orf33	SEC23A	RASD1	ARSB	EGR2	ZNF469
CAF_specific YAPTAZ signature_JUST FOLD.exc EPCAM	122 common elements in "colonCAF-fold" and "siYAP/TAZ":	FHL1	BASP1	AXL	FBLN1	CTGF	TIMP3	CCL2	COL8A1	FIBIN	EFEMP2	LHFP	PLAU	NDN	SLC24A3	RGS16	COL11A1	INHBA	F3	TNFAIP6	FRZB	NDE1	S1PR3	WNT2B	CXCL1	SVEP1	KDELR3	FBLN5	SYDE1	SEPT11	MARCKS	CHN1	ZMAT3	AKAP12	LMO4	AKR1B1	PPP1R14A	NOTCH2	ADAMTSL4	TPM1	WISP1	CRMP1	GPR176	DCBLD2	TPBG	PELO	ADM	CXCL10	GXYLT2
CAF_specific Bcat signature_JUST FOLD.exc EPCAM	16 common elements in "colonCAF-fold" and "XAV":	CTGF	COL8A1	RGS16	INHBA	CRMP1	SORCS2	PDE1A	MOXD1	FST	SEMA5A	C9orf150	BAMBI	ROBO2	TSKU	CA12	GPRC5A
CAF_NONspecific DKK3 signature	470 genes in"siDKK3" not high in colon CAFs vs other cell types	MYB	PGR	USP18	GDF10	RTP4	SPRR1A	PTPN5	VGLL2	FAM110C	MREG	IL1RL1	ADAMTS3	CD34	TSPAN13	TMEM86A	IFIT1	SERPINB1	CCL5	CCNG1	CLCN5	GFRA2	MAP2K6	TSPYL4	CREB5	CMPK2	FSTL4	GREB1	SLC14A1	DKK2	C15orf27	TCF24	TLR3	DGKK	OMD	VAMP7	NQO1	PRKG2	FAM189A2	RXFP1	TRPC6	LGR6	BCL6B	NR1H5P	TMEFF1	ITGA2	BCAT1	FGL2	FAM131B
CAF_NONspecific YAPTAZ signature	1105 genes in"siYAP/TAZ" not high in colon CAFs vs other cell types	BUB1	BIRC5	NUF2	SHCBP1	PTPRZ1	DIAPH3	CCNB2	KIF15	ANLN	HIST1H1B	HMMR	KIF14	PLK1	MKI67	SKA3	CDC25C	NDC80	KIF2C	UHRF1	MYBL2	KIF20A	MELK	TOP2A	CEP55	KIF23	STIL	CCNA2	BUB1B	CKS2	TROAP	TK1	RRM2	E2F7	SPC24	E2F8	ECT2	KIF20B	AURKA	CCDC99	KIF11	CENPE	SKA1	RACGAP1	CDC20	CENPA	AURKB	CENPF	KNTC1
CAF_NONspecific BCAT signature	155 genes in"XAV-treated" not high in colon CAFs vs other cell types	CRCT1	LHX9	CDS1	IL18RAP	TLL1	C10orf107	TNFAIP3	SDPR	CXCL12	GPR149	FHDC1	OR5M8	LANCL3	SPRR2F	PENK	DBC1	NLRP5	EDN1	S1PR1	LRP2	F2RL1	ABLIM3	KRT18	MPZL2	IKZF2	CHRM4	MGC40069	HIST1H2BH	RGS2	DFNA5	SBK1	PTPRQ	NTN4	RFTN1	VEGFC	IRS2	DUSP9	ETV4	DUSP5	VAT1L	C4A	BST1	MFSD2A	WWC1	CASP14	DUSP6	NLRC3	PCOLCE2
CAF specific genes GSE39396	genes up - fold1.5,p<0.05- in CAFs vs CD31 and CD45 cells (exc EPCAM)	COL1A1	COL3A1	COL1A2	LUM	DCN	C1S	CTSK	THBS2	CXCL14	COL6A3	COL5A1	ANTXR1	C3	SFRP2	VCAN	COL6A1	CRISPLD2	AG2	MMP3	MXRA5	C1R	POSTN	ISLR	CDR1	COL5A2	MEG3	CHI3L1	ADAMDEC1	GREM1	CCDC80	AXL	SERPINF1	GPNMB	COL12A1	FN1	SDC2	AEBP1	MMP1	TAGLN	CYGB	CALD1	TMEM158	C4A	CXCL1	SPON2	IGFBP5	NOTCH3	PDGFRA
[truncated: 1,794 more columns]
